# Supplementary material for: Design, Synthesis, Dynamic Docking, Biochemical Characterization, and in Vivo Pharmacokinetics Studies of Novel Topoisomerase II Poisons with Promising Antiproliferative Activity
Source: J Med Chem. 2020 Mar 20;63(7):3508–21. doi: 10.1021/acs.jmedchem.9b01760 (PMC7997578; doi:10.1021/acs.jmedchem.9b01760)
Supplement: Supplementary file 2 — jm9b01760_si_003.csv [file jm9b01760_si_003.csv]

Compound_ID	SMILE	IC50 (?M)	DU145 (?M)	HeLa (?M)	A549 (?M)
ARN16267	O=C(C(C(N1C2=CC=CC=C2)=O)=C(O)N(C3=CC=CC=C3)C1=S)NC4=CC=CC(OC)=C4	16.1 ± 2.4	7.6 ± 0.8	5.5 ± 1.3	4.7 ± 0.3
3a	O=C(C(C(N1C2=CC=CC=C2)=O)=C(O)N(C3=CC=CC=C3)C1=S)NC4=CC=CC(OCC)=C4	12.4 ± 3.7	5.7 ± 1.4	5.2 ± 0.9	3.6 ± 0.4
3b	O=C(C(C(N1C2=CC=CC=C2)=O)=C(O)N(C3=CC=CC=C3)C1=S)NC4=CC=CC(OC(C)C)=C4	9.7 ± 2.6	5.5 ± 0.1	4.2 ± 0.3	3.0 ± 0.3
3c	O=C(C1=C(N(C2=CC=CC=C2)C(N(C3=CC=CC=C3)C1=O)=S)O)NC4=CC=CC(C#N)=C4	14.4 ± 3.8	14.4 ± 4.1	12.4 ± 1.3	16.9 ± 0.3
3d	O=C(C1=C(N(C2=CC=CC=C2)C(N(C3=CC=CC=C3)C1=O)=S)O)NC4=CC=CC([N+]([O-])=O)=C4	10.2 ± 4.6	6.9 ± 0.3	11.9 ± 2.6	18.5 ± 3.1
3e	S=C(N1C2=CC=CC=C2)N(C3=CC=CC=C3)C(O)=C(C(NC4=CC=CC(F)=C4)=O)C1=O	15.1 ± 4.2	5.6 ± 0.6	5.6 ± 0.5	4.1 ± 0.2
3f (ARN24139)	O=C(C1=C(N(C2=CC=CC=C2)C(N(C3=CC=CC=C3)C1=O)=S)O)NC4=CC=CC(OC(F)(F)F)=C4	7.3 ± 1.5	4.7 ± 0.1	3.8 ± 0.3	3.1 ± 0.1
3g	O=C(C1=C(N(C2=CC=CC=C2)C(N(C3=CC=CC=C3)C1=O)=S)O)NC4=CC=CC(OC(F)F)=C4	10.2 ± 1.9	6.5 ± 0.9	6.4 ± 0.5	4.8 ± 0.4
3h	O=C(C1=C(N(C2=CC=CC=C2)C(N(C3=CC=CC=C3)C1=O)=S)O)NC4=CC=CC(C(F)(C)F)=C4	9.2 ± 0.2	2.7 ± 2.5	2.5 ± 0.4	3.0 ± 1.1
3i	O=C(C1=C(N(C2=CC=CC=C2)C(N(C3=CC=CC=C3)C1=O)=S)O)NC4=CC=CC(C(F)F)=C4	11.4 ± 2.4	7.8 ± 0.2	4.9 ± 1.4	4.4 ± 0.2
3j	FC1=CC=C(NC(C2=C(N(C3=CC=CC=C3)C(N(C4=CC=CC=C4)C2=O)=S)O)=O)C=C1C	22.5 ± 5.8	7.8 ± 0.6	5.3 ± 1.0	4.6 ± 0.1
5d	O=C(C(C(NCC1=CC=CC(OC)=C1)=O)=C(O)N2C3=CC=CC=C3)N(C4=CC=CC=C4)C2=S	22.5 ± 7.2	7.7 ± 0.1	6.1 ± 1.1	4.8 ± 0.4
5e	O=C(C(C(N1C2=CC=CC=C2)=O)=C(O)N(C3=CC=CC=C3)C1=S)NCCC4=CC(OC)=CC=C4	15.8 ± 3.4	3.3 ± 2.5	3.4 ± 0.1	3.2 ± 1.2
5f	S=C(N1C2=CC=CC=C2)N(C3=CC=CC=C3)C(O)=C(C(NC/C=C/C4=CC=CC(OC)=C4)=O)C1=O	8.3 ± 2.3	5.0 ± 2.9	5.5 ± 1.1	4.4 ± 0.6
6	O=C(C(C(N1C2=CC=CC=C2)=O)=C(O)N(C3=CC=CC=C3)C1=S)NCC4=CC(OC)=C(O)C(OC)=C4	107.8 ± 10.1	8.8 ± 0.3	19.1 ± 4.8	14.7 ± 0.3
7	O=C(C(C(N1C2=CC=CC=C2)=O)=C(O)N(C3=CC=CC=C3)C1=S)NCCC4=CC(OC)=C(O)C(OC)=C4	74.4 ± 13.6	13.9 ± 7.6	13.3±1.7	14.8 ± 1.4
8	O=C(C(C(N1C2=CC=CC=C2)=O)=C(O)N(C3=CC=CC=C3)C1=S)NC/C=C/C4=CC(OC)=C(O)C(OC)=C4	28.0 ± 4.4	9.8 ± 2.1	9.3 ± 0.2	9.5 ± 1.5
