# Supplementary material for: Design, Synthesis, Dynamic Docking, Biochemical Characterization, and in Vivo Pharmacokinetics Studies of Novel Topoisomerase II Poisons with Promising Antiproliferative Activity
Source: J Med Chem. 2020 Mar 20;63(7):3508–21. doi: 10.1021/acs.jmedchem.9b01760 (PMC7997578; doi:10.1021/acs.jmedchem.9b01760)
Supplement: Supplementary file 3 — jm9b01760_si_004.pdb [file jm9b01760_si_004.pdb]

CRYST1  136.897  136.897  136.897  60.00  60.00  90.00 P 1           1
ATOM      1  N   LYS X   1     121.140 125.130  19.450  1.00  0.00            
ATOM      2  H1  LYS X   1     121.860 124.950  20.130  1.00  0.00            
ATOM      3  H2  LYS X   1     121.220 124.530  18.640  1.00  0.00            
ATOM      4  H3  LYS X   1     121.390 126.020  19.040  1.00  0.00            
ATOM      5  CA  LYS X   1     119.760 125.170  19.950  1.00  0.00            
ATOM      6  HA  LYS X   1     119.690 125.730  20.870  1.00  0.00            
ATOM      7  CB  LYS X   1     118.790 125.690  18.890  1.00  0.00            
ATOM      8  HB2 LYS X   1     119.150 126.590  18.390  1.00  0.00            
ATOM      9  HB3 LYS X   1     118.520 125.050  18.050  1.00  0.00            
ATOM     10  CG  LYS X   1     117.500 126.140  19.560  1.00  0.00            
ATOM     11  HG2 LYS X   1     116.890 125.310  19.940  1.00  0.00            
ATOM     12  HG3 LYS X   1     117.780 126.740  20.430  1.00  0.00            
ATOM     13  CD  LYS X   1     116.610 127.020  18.680  1.00  0.00            
ATOM     14  HD2 LYS X   1     117.230 127.870  18.390  1.00  0.00            
ATOM     15  HD3 LYS X   1     116.310 126.610  17.720  1.00  0.00            
ATOM     16  CE  LYS X   1     115.410 127.360  19.560  1.00  0.00            
ATOM     17  HE2 LYS X   1     114.920 126.470  19.930  1.00  0.00            
ATOM     18  HE3 LYS X   1     115.670 127.960  20.440  1.00  0.00            
ATOM     19  NZ  LYS X   1     114.430 128.080  18.740  1.00  0.00            
ATOM     20  HZ1 LYS X   1     114.040 127.520  17.990  1.00  0.00            
ATOM     21  HZ2 LYS X   1     113.650 128.230  19.370  1.00  0.00            
ATOM     22  HZ3 LYS X   1     114.610 129.050  18.530  1.00  0.00            
ATOM     23  C   LYS X   1     119.420 123.750  20.400  1.00  0.00            
ATOM     24  O   LYS X   1     119.590 122.760  19.710  1.00  0.00            
ATOM     25  N   GLY X   2     118.850 123.600  21.650  1.00  0.00            
ATOM     26  H   GLY X   2     118.700 124.470  22.160  1.00  0.00            
ATOM     27  CA  GLY X   2     118.430 122.350  22.240  1.00  0.00            
ATOM     28  HA2 GLY X   2     119.190 121.580  22.100  1.00  0.00            
ATOM     29  HA3 GLY X   2     118.390 122.540  23.310  1.00  0.00            
ATOM     30  C   GLY X   2     117.070 121.930  21.720  1.00  0.00            
ATOM     31  O   GLY X   2     116.340 122.720  21.150  1.00  0.00            
ATOM     32  N   ILE X   3     116.780 120.590  21.870  1.00  0.00            
ATOM     33  H   ILE X   3     117.550 120.110  22.330  1.00  0.00            
ATOM     34  CA  ILE X   3     115.490 119.970  21.670  1.00  0.00            
ATOM     35  HA  ILE X   3     115.100 120.260  20.690  1.00  0.00            
ATOM     36  CB  ILE X   3     115.670 118.460  21.720  1.00  0.00            
ATOM     37  HB  ILE X   3     116.120 118.040  22.620  1.00  0.00            
ATOM     38  CG2 ILE X   3     114.250 117.900  21.700  1.00  0.00            
ATOM     39 1HG2 ILE X   3     114.280 116.810  21.780  1.00  0.00            
ATOM     40 2HG2 ILE X   3     113.620 118.230  22.530  1.00  0.00            
ATOM     41 3HG2 ILE X   3     113.650 118.030  20.780  1.00  0.00            
ATOM     42  CG1 ILE X   3     116.550 117.860  20.630  1.00  0.00            
ATOM     43 2HG1 ILE X   3     116.130 117.970  19.630  1.00  0.00            
ATOM     44 3HG1 ILE X   3     117.550 118.290  20.550  1.00  0.00            
ATOM     45  CD1 ILE X   3     116.840 116.370  20.830  1.00  0.00            
ATOM     46 1HD1 ILE X   3     117.550 116.100  20.050  1.00  0.00            
ATOM     47 2HD1 ILE X   3     117.230 116.080  21.820  1.00  0.00            
ATOM     48 3HD1 ILE X   3     115.960 115.760  20.600  1.00  0.00            
ATOM     49  C   ILE X   3     114.640 120.580  22.780  1.00  0.00            
ATOM     50  O   ILE X   3     115.080 120.740  23.900  1.00  0.00            
ATOM     51  N   PRO X   4     113.350 121.050  22.660  1.00  0.00            
ATOM     52  CD  PRO X   4     112.630 121.050  21.380  1.00  0.00            
ATOM     53  HD2 PRO X   4     112.710 120.060  20.900  1.00  0.00            
ATOM     54  HD3 PRO X   4     113.010 121.860  20.760  1.00  0.00            
ATOM     55  CG  PRO X   4     111.180 121.270  21.840  1.00  0.00            
ATOM     56  HG2 PRO X   4     110.590 120.360  22.020  1.00  0.00            
ATOM     57  HG3 PRO X   4     110.620 121.790  21.050  1.00  0.00            
ATOM     58  CB  PRO X   4     111.260 122.120  23.120  1.00  0.00            
ATOM     59  HB2 PRO X   4     110.430 121.870  23.800  1.00  0.00            
ATOM     60  HB3 PRO X   4     111.290 123.210  23.000  1.00  0.00            
ATOM     61  CA  PRO X   4     112.530 121.550  23.740  1.00  0.00            
ATOM     62  HA  PRO X   4     113.010 122.430  24.190  1.00  0.00            
ATOM     63  C   PRO X   4     112.220 120.570  24.870  1.00  0.00            
ATOM     64  O   PRO X   4     112.110 119.380  24.660  1.00  0.00            
ATOM     65  N   LYS X   5     111.830 121.090  26.080  1.00  0.00            
ATOM     66  H   LYS X   5     112.190 122.040  26.200  1.00  0.00            
ATOM     67  CA  LYS X   5     111.360 120.350  27.240  1.00  0.00            
ATOM     68  HA  LYS X   5     111.330 121.120  28.020  1.00  0.00            
ATOM     69  CB  LYS X   5     109.960 119.790  27.070  1.00  0.00            
ATOM     70  HB2 LYS X   5     109.970 119.150  26.190  1.00  0.00            
ATOM     71  HB3 LYS X   5     109.790 119.270  28.020  1.00  0.00            
ATOM     72  CG  LYS X   5     108.910 120.880  26.890  1.00  0.00            
ATOM     73  HG2 LYS X   5     108.820 121.360  27.870  1.00  0.00            
ATOM     74  HG3 LYS X   5     109.220 121.560  26.100  1.00  0.00            
ATOM     75  CD  LYS X   5     107.600 120.160  26.580  1.00  0.00            
ATOM     76  HD2 LYS X   5     107.640 119.800  25.560  1.00  0.00            
ATOM     77  HD3 LYS X   5     107.500 119.260  27.190  1.00  0.00            
ATOM     78  CE  LYS X   5     106.320 120.990  26.620  1.00  0.00            
ATOM     79  HE2 LYS X   5     106.430 121.960  26.120  1.00  0.00            
ATOM     80  HE3 LYS X   5     105.560 120.540  25.990  1.00  0.00            
ATOM     81  NZ  LYS X   5     105.830 121.110  28.010  1.00  0.00            
ATOM     82  HZ1 LYS X   5     106.580 121.380  28.620  1.00  0.00            
ATOM     83  HZ2 LYS X   5     105.140 121.840  28.090  1.00  0.00            
ATOM     84  HZ3 LYS X   5     105.460 120.200  28.250  1.00  0.00            
ATOM     85  C   LYS X   5     112.260 119.260  27.800  1.00  0.00            
ATOM     86  O   LYS X   5     112.140 118.960  28.970  1.00  0.00            
ATOM     87  N   LEU X   6     113.150 118.600  26.970  1.00  0.00            
ATOM     88  H   LEU X   6     113.000 118.640  25.970  1.00  0.00            
ATOM     89  CA  LEU X   6     114.240 117.790  27.460  1.00  0.00            
ATOM     90  HA  LEU X   6     113.860 117.040  28.160  1.00  0.00            
ATOM     91  CB  LEU X   6     114.620 116.970  26.230  1.00  0.00            
ATOM     92  HB2 LEU X   6     113.810 116.280  26.010  1.00  0.00            
ATOM     93  HB3 LEU X   6     114.860 117.630  25.400  1.00  0.00            
ATOM     94  CG  LEU X   6     115.820 116.050  26.450  1.00  0.00            
ATOM     95  HG  LEU X   6     116.630 116.730  26.720  1.00  0.00            
ATOM     96  CD1 LEU X   6     115.610 114.980  27.520  1.00  0.00            
ATOM     97 1HD1 LEU X   6     115.510 115.400  28.530  1.00  0.00            
ATOM     98 2HD1 LEU X   6     114.770 114.300  27.330  1.00  0.00            
ATOM     99 3HD1 LEU X   6     116.530 114.380  27.580  1.00  0.00            
ATOM    100  CD2 LEU X   6     116.220 115.450  25.110  1.00  0.00            
ATOM    101 1HD2 LEU X   6     116.810 114.550  25.330  1.00  0.00            
ATOM    102 2HD2 LEU X   6     115.360 115.180  24.470  1.00  0.00            
ATOM    103 3HD2 LEU X   6     116.860 116.160  24.560  1.00  0.00            
ATOM    104  C   LEU X   6     115.390 118.560  28.100  1.00  0.00            
ATOM    105  O   LEU X   6     115.960 119.300  27.320  1.00  0.00            
ATOM    106  N   ASP X   7     115.870 118.290  29.360  1.00  0.00            
ATOM    107  H   ASP X   7     115.280 117.700  29.920  1.00  0.00            
ATOM    108  CA  ASP X   7     117.040 118.900  29.970  1.00  0.00            
ATOM    109  HA  ASP X   7     117.340 119.740  29.350  1.00  0.00            
ATOM    110  CB  ASP X   7     116.730 119.480  31.350  1.00  0.00            
ATOM    111  HB2 ASP X   7     116.350 118.680  31.980  1.00  0.00            
ATOM    112  HB3 ASP X   7     117.670 119.920  31.670  1.00  0.00            
ATOM    113  CG  ASP X   7     115.750 120.650  31.400  1.00  0.00            
ATOM    114  OD1 ASP X   7     115.730 121.530  30.510  1.00  0.00            
ATOM    115  OD2 ASP X   7     114.980 120.840  32.360  1.00  0.00            
ATOM    116  C   ASP X   7     118.250 118.000  29.810  1.00  0.00            
ATOM    117  O   ASP X   7     118.690 117.420  30.790  1.00  0.00            
ATOM    118  N   ASP X   8     118.620 117.640  28.530  1.00  0.00            
ATOM    119  H   ASP X   8     118.110 117.950  27.710  1.00  0.00            
ATOM    120  CA  ASP X   8     119.740 116.780  28.220  1.00  0.00            
ATOM    121  HA  ASP X   8     119.760 115.900  28.860  1.00  0.00            
ATOM    122  CB  ASP X   8     119.630 116.310  26.770  1.00  0.00            
ATOM    123  HB2 ASP X   8     118.650 115.890  26.520  1.00  0.00            
ATOM    124  HB3 ASP X   8     119.800 117.210  26.170  1.00  0.00            
ATOM    125  CG  ASP X   8     120.650 115.290  26.300  1.00  0.00            
ATOM    126  OD1 ASP X   8     120.620 114.170  26.870  1.00  0.00            
ATOM    127  OD2 ASP X   8     121.240 115.470  25.210  1.00  0.00            
ATOM    128  C   ASP X   8     121.040 117.520  28.520  1.00  0.00            
ATOM    129  O   ASP X   8     121.130 118.710  28.260  1.00  0.00            
ATOM    130  N   ALA X   9     122.050 116.890  29.220  1.00  0.00            
ATOM    131  H   ALA X   9     121.890 115.920  29.460  1.00  0.00            
ATOM    132  CA  ALA X   9     123.320 117.490  29.580  1.00  0.00            
ATOM    133  HA  ALA X   9     123.100 118.530  29.860  1.00  0.00            
ATOM    134  CB  ALA X   9     123.850 116.650  30.740  1.00  0.00            
ATOM    135  HB1 ALA X   9     124.800 117.060  31.090  1.00  0.00            
ATOM    136  HB2 ALA X   9     123.080 116.700  31.520  1.00  0.00            
ATOM    137  HB3 ALA X   9     124.140 115.620  30.510  1.00  0.00            
ATOM    138  C   ALA X   9     124.240 117.490  28.370  1.00  0.00            
ATOM    139  O   ALA X   9     124.250 116.560  27.580  1.00  0.00            
ATOM    140  N   ASN X  10     125.050 118.600  28.230  1.00  0.00            
ATOM    141  H   ASN X  10     124.920 119.350  28.890  1.00  0.00            
ATOM    142  CA  ASN X  10     126.090 118.680  27.230  1.00  0.00            
ATOM    143  HA  ASN X  10     125.660 118.740  26.230  1.00  0.00            
ATOM    144  CB  ASN X  10     127.040 119.840  27.540  1.00  0.00            
ATOM    145  HB2 ASN X  10     127.340 119.860  28.590  1.00  0.00            
ATOM    146  HB3 ASN X  10     127.950 119.720  26.950  1.00  0.00            
ATOM    147  CG  ASN X  10     126.490 121.230  27.220  1.00  0.00            
ATOM    148  OD1 ASN X  10     126.560 121.640  26.080  1.00  0.00            
ATOM    149  ND2 ASN X  10     125.820 121.850  28.250  1.00  0.00            
ATOM    150 1HD2 ASN X  10     125.820 121.490  29.200  1.00  0.00            
ATOM    151 2HD2 ASN X  10     125.330 122.720  28.050  1.00  0.00            
ATOM    152  C   ASN X  10     126.810 117.340  27.250  1.00  0.00            
ATOM    153  O   ASN X  10     127.250 116.920  26.190  1.00  0.00            
ATOM    154  N   ASP X  11     127.270 116.820  28.440  1.00  0.00            
ATOM    155  H   ASP X  11     127.130 117.320  29.310  1.00  0.00            
ATOM    156  CA  ASP X  11     128.160 115.670  28.520  1.00  0.00            
ATOM    157  HA  ASP X  11     128.950 115.660  27.770  1.00  0.00            
ATOM    158  CB  ASP X  11     128.830 115.600  29.890  1.00  0.00            
ATOM    159  HB2 ASP X  11     128.080 115.570  30.680  1.00  0.00            
ATOM    160  HB3 ASP X  11     129.310 114.620  29.910  1.00  0.00            
ATOM    161  CG  ASP X  11     129.960 116.530  30.290  1.00  0.00            
ATOM    162  OD1 ASP X  11     130.290 116.550  31.500  1.00  0.00            
ATOM    163  OD2 ASP X  11     130.590 117.140  29.400  1.00  0.00            
ATOM    164  C   ASP X  11     127.510 114.330  28.190  1.00  0.00            
ATOM    165  O   ASP X  11     128.210 113.470  27.690  1.00  0.00            
ATOM    166  N   ALA X  12     126.140 114.220  28.100  1.00  0.00            
ATOM    167  H   ALA X  12     125.630 115.070  28.290  1.00  0.00            
ATOM    168  CA  ALA X  12     125.350 113.130  27.560  1.00  0.00            
ATOM    169  HA  ALA X  12     125.560 112.250  28.170  1.00  0.00            
ATOM    170  CB  ALA X  12     123.870 113.420  27.790  1.00  0.00            
ATOM    171  HB1 ALA X  12     123.570 114.220  27.090  1.00  0.00            
ATOM    172  HB2 ALA X  12     123.150 112.610  27.590  1.00  0.00            
ATOM    173  HB3 ALA X  12     123.790 113.750  28.830  1.00  0.00            
ATOM    174  C   ALA X  12     125.710 112.800  26.120  1.00  0.00            
ATOM    175  O   ALA X  12     125.630 113.630  25.240  1.00  0.00            
ATOM    176  N   GLY X  13     126.190 111.510  25.980  1.00  0.00            
ATOM    177  H   GLY X  13     126.250 110.950  26.820  1.00  0.00            
ATOM    178  CA  GLY X  13     126.710 110.980  24.730  1.00  0.00            
ATOM    179  HA2 GLY X  13     126.790 109.900  24.810  1.00  0.00            
ATOM    180  HA3 GLY X  13     126.060 111.260  23.900  1.00  0.00            
ATOM    181  C   GLY X  13     128.050 111.590  24.350  1.00  0.00            
ATOM    182  O   GLY X  13     128.690 110.960  23.530  1.00  0.00            
ATOM    183  N   GLY X  14     128.590 112.700  24.960  1.00  0.00            
ATOM    184  H   GLY X  14     128.000 113.010  25.720  1.00  0.00            
ATOM    185  CA  GLY X  14     129.970 113.140  24.850  1.00  0.00            
ATOM    186  HA2 GLY X  14     130.220 112.860  23.830  1.00  0.00            
ATOM    187  HA3 GLY X  14     130.110 114.220  24.930  1.00  0.00            
ATOM    188  C   GLY X  14     130.950 112.390  25.740  1.00  0.00            
ATOM    189  O   GLY X  14     130.660 111.440  26.460  1.00  0.00            
ATOM    190  N   ARG X  15     132.270 112.780  25.790  1.00  0.00            
ATOM    191  H   ARG X  15     132.490 113.540  25.160  1.00  0.00            
ATOM    192  CA  ARG X  15     133.360 112.000  26.330  1.00  0.00            
ATOM    193  HA  ARG X  15     133.330 111.090  25.740  1.00  0.00            
ATOM    194  CB  ARG X  15     134.680 112.670  25.950  1.00  0.00            
ATOM    195  HB2 ARG X  15     134.710 112.830  24.870  1.00  0.00            
ATOM    196  HB3 ARG X  15     134.590 113.670  26.380  1.00  0.00            
ATOM    197  CG  ARG X  15     135.900 111.870  26.390  1.00  0.00            
ATOM    198  HG2 ARG X  15     135.930 111.710  27.470  1.00  0.00            
ATOM    199  HG3 ARG X  15     135.910 110.870  25.950  1.00  0.00            
ATOM    200  CD  ARG X  15     137.140 112.670  26.010  1.00  0.00            
ATOM    201  HD2 ARG X  15     137.240 112.670  24.920  1.00  0.00            
ATOM    202  HD3 ARG X  15     137.150 113.700  26.360  1.00  0.00            
ATOM    203  NE  ARG X  15     138.380 112.100  26.540  1.00  0.00            
ATOM    204  HE  ARG X  15     138.470 111.100  26.650  1.00  0.00            
ATOM    205  CZ  ARG X  15     139.580 112.670  26.700  1.00  0.00            
ATOM    206  NH1 ARG X  15     139.870 113.870  26.190  1.00  0.00            
ATOM    207 1HH1 ARG X  15     139.370 114.220  25.380  1.00  0.00            
ATOM    208 2HH1 ARG X  15     140.830 114.170  26.260  1.00  0.00            
ATOM    209  NH2 ARG X  15     140.600 112.150  27.390  1.00  0.00            
ATOM    210 1HH2 ARG X  15     140.520 111.210  27.770  1.00  0.00            
ATOM    211 2HH2 ARG X  15     141.440 112.670  27.620  1.00  0.00            
ATOM    212  C   ARG X  15     133.360 111.610  27.800  1.00  0.00            
ATOM    213  O   ARG X  15     134.010 110.680  28.260  1.00  0.00            
ATOM    214  N   ASN X  16     132.530 112.290  28.670  1.00  0.00            
ATOM    215  H   ASN X  16     132.060 113.050  28.180  1.00  0.00            
ATOM    216  CA  ASN X  16     132.430 112.280  30.110  1.00  0.00            
ATOM    217  HA  ASN X  16     133.150 111.600  30.560  1.00  0.00            
ATOM    218  CB  ASN X  16     132.670 113.710  30.600  1.00  0.00            
ATOM    219  HB2 ASN X  16     133.480 113.990  29.930  1.00  0.00            
ATOM    220  HB3 ASN X  16     131.820 114.370  30.450  1.00  0.00            
ATOM    221  CG  ASN X  16     133.160 113.850  32.040  1.00  0.00            
ATOM    222  OD1 ASN X  16     134.140 113.220  32.400  1.00  0.00            
ATOM    223  ND2 ASN X  16     132.590 114.870  32.770  1.00  0.00            
ATOM    224 1HD2 ASN X  16     131.770 115.220  32.300  1.00  0.00            
ATOM    225 2HD2 ASN X  16     133.020 115.300  33.580  1.00  0.00            
ATOM    226  C   ASN X  16     131.000 111.870  30.440  1.00  0.00            
ATOM    227  O   ASN X  16     130.690 111.800  31.620  1.00  0.00            
ATOM    228  N   SER X  17     130.110 111.500  29.460  1.00  0.00            
ATOM    229  H   SER X  17     130.500 111.420  28.520  1.00  0.00            
ATOM    230  CA  SER X  17     128.800 110.910  29.640  1.00  0.00            
ATOM    231  HA  SER X  17     128.070 111.690  29.840  1.00  0.00            
ATOM    232  CB  SER X  17     128.350 110.290  28.320  1.00  0.00            
ATOM    233  HB2 SER X  17     127.290 110.040  28.270  1.00  0.00            
ATOM    234  HB3 SER X  17     128.500 111.090  27.600  1.00  0.00            
ATOM    235  OG  SER X  17     129.190 109.230  27.930  1.00  0.00            
ATOM    236  HG  SER X  17     128.820 108.450  28.360  1.00  0.00            
ATOM    237  C   SER X  17     128.740 109.900  30.780  1.00  0.00            
ATOM    238  O   SER X  17     127.690 109.740  31.370  1.00  0.00            
ATOM    239  N   THR X  18     129.810 109.070  31.050  1.00  0.00            
ATOM    240  H   THR X  18     130.670 109.090  30.510  1.00  0.00            
ATOM    241  CA  THR X  18     129.780 107.930  31.930  1.00  0.00            
ATOM    242  HA  THR X  18     129.000 107.200  31.730  1.00  0.00            
ATOM    243  CB  THR X  18     131.180 107.310  31.940  1.00  0.00            
ATOM    244  HB  THR X  18     131.130 106.660  32.810  1.00  0.00            
ATOM    245  CG2 THR X  18     131.490 106.520  30.670  1.00  0.00            
ATOM    246 1HG2 THR X  18     130.680 105.780  30.680  1.00  0.00            
ATOM    247 2HG2 THR X  18     131.170 107.110  29.800  1.00  0.00            
ATOM    248 3HG2 THR X  18     132.500 106.120  30.530  1.00  0.00            
ATOM    249  OG1 THR X  18     132.130 108.340  32.050  1.00  0.00            
ATOM    250  HG1 THR X  18     132.300 108.500  32.980  1.00  0.00            
ATOM    251  C   THR X  18     129.490 108.390  33.350  1.00  0.00            
ATOM    252  O   THR X  18     129.140 107.680  34.280  1.00  0.00            
ATOM    253  N   GLU X  19     129.740 109.720  33.620  1.00  0.00            
ATOM    254  H   GLU X  19     130.050 110.250  32.800  1.00  0.00            
ATOM    255  CA  GLU X  19     129.600 110.340  34.920  1.00  0.00            
ATOM    256  HA  GLU X  19     129.680 109.550  35.670  1.00  0.00            
ATOM    257  CB  GLU X  19     130.690 111.370  35.190  1.00  0.00            
ATOM    258  HB2 GLU X  19     130.440 112.230  34.560  1.00  0.00            
ATOM    259  HB3 GLU X  19     130.590 111.680  36.230  1.00  0.00            
ATOM    260  CG  GLU X  19     132.100 110.940  34.800  1.00  0.00            
ATOM    261  HG2 GLU X  19     132.230 111.090  33.730  1.00  0.00            
ATOM    262  HG3 GLU X  19     132.700 111.700  35.290  1.00  0.00            
ATOM    263  CD  GLU X  19     132.560 109.570  35.300  1.00  0.00            
ATOM    264  OE1 GLU X  19     132.520 109.320  36.520  1.00  0.00            
ATOM    265  OE2 GLU X  19     132.980 108.670  34.540  1.00  0.00            
ATOM    266  C   GLU X  19     128.250 111.020  35.090  1.00  0.00            
ATOM    267  O   GLU X  19     127.880 111.290  36.220  1.00  0.00            
ATOM    268  N   CYS X  20     127.450 111.340  34.010  1.00  0.00            
ATOM    269  H   CYS X  20     127.800 110.990  33.130  1.00  0.00            
ATOM    270  CA  CYS X  20     126.140 111.970  34.070  1.00  0.00            
ATOM    271  HA  CYS X  20     126.310 112.700  34.870  1.00  0.00            
ATOM    272  CB  CYS X  20     125.930 112.680  32.740  1.00  0.00            
ATOM    273  HB2 CYS X  20     126.800 113.300  32.530  1.00  0.00            
ATOM    274  HB3 CYS X  20     125.890 112.000  31.900  1.00  0.00            
ATOM    275  SG  CYS X  20     124.550 113.860  32.650  1.00  0.00            
ATOM    276  HG  CYS X  20     125.160 114.760  33.420  1.00  0.00            
ATOM    277  C   CYS X  20     124.960 111.060  34.380  1.00  0.00            
ATOM    278  O   CYS X  20     124.860 109.880  34.090  1.00  0.00            
ATOM    279  N   THR X  21     124.000 111.750  35.090  1.00  0.00            
ATOM    280  H   THR X  21     124.230 112.650  35.480  1.00  0.00            
ATOM    281  CA  THR X  21     122.750 111.100  35.400  1.00  0.00            
ATOM    282  HA  THR X  21     122.660 110.070  35.060  1.00  0.00            
ATOM    283  CB  THR X  21     122.530 111.120  36.910  1.00  0.00            
ATOM    284  HB  THR X  21     122.560 112.170  37.200  1.00  0.00            
ATOM    285  CG2 THR X  21     121.280 110.460  37.500  1.00  0.00            
ATOM    286 1HG2 THR X  21     120.400 110.640  36.860  1.00  0.00            
ATOM    287 2HG2 THR X  21     121.440 109.380  37.480  1.00  0.00            
ATOM    288 3HG2 THR X  21     121.140 110.850  38.510  1.00  0.00            
ATOM    289  OG1 THR X  21     123.660 110.550  37.530  1.00  0.00            
ATOM    290  HG1 THR X  21     124.430 111.120  37.510  1.00  0.00            
ATOM    291  C   THR X  21     121.570 111.720  34.670  1.00  0.00            
ATOM    292  O   THR X  21     121.470 112.930  34.550  1.00  0.00            
ATOM    293  N   LEU X  22     120.610 110.860  34.170  1.00  0.00            
ATOM    294  H   LEU X  22     120.770 109.860  34.230  1.00  0.00            
ATOM    295  CA  LEU X  22     119.340 111.330  33.650  1.00  0.00            
ATOM    296  HA  LEU X  22     119.350 112.400  33.460  1.00  0.00            
ATOM    297  CB  LEU X  22     118.860 110.560  32.420  1.00  0.00            
ATOM    298  HB2 LEU X  22     119.410 110.880  31.540  1.00  0.00            
ATOM    299  HB3 LEU X  22     118.940 109.490  32.620  1.00  0.00            
ATOM    300  CG  LEU X  22     117.390 110.870  32.140  1.00  0.00            
ATOM    301  HG  LEU X  22     116.770 110.680  33.010  1.00  0.00            
ATOM    302  CD1 LEU X  22     117.080 112.330  31.820  1.00  0.00            
ATOM    303 1HD1 LEU X  22     117.520 112.590  30.850  1.00  0.00            
ATOM    304 2HD1 LEU X  22     115.990 112.440  31.690  1.00  0.00            
ATOM    305 3HD1 LEU X  22     117.370 113.060  32.580  1.00  0.00            
ATOM    306  CD2 LEU X  22     116.920 109.980  30.990  1.00  0.00            
ATOM    307 1HD2 LEU X  22     116.770 108.950  31.320  1.00  0.00            
ATOM    308 2HD2 LEU X  22     115.890 110.270  30.770  1.00  0.00            
ATOM    309 3HD2 LEU X  22     117.600 110.010  30.130  1.00  0.00            
ATOM    310  C   LEU X  22     118.370 111.090  34.800  1.00  0.00            
ATOM    311  O   LEU X  22     118.240 109.990  35.310  1.00  0.00            
ATOM    312  N   ILE X  23     117.630 112.180  35.210  1.00  0.00            
ATOM    313  H   ILE X  23     117.840 113.030  34.700  1.00  0.00            
ATOM    314  CA  ILE X  23     116.510 112.150  36.130  1.00  0.00            
ATOM    315  HA  ILE X  23     116.630 111.240  36.710  1.00  0.00            
ATOM    316  CB  ILE X  23     116.600 113.350  37.070  1.00  0.00            
ATOM    317  HB  ILE X  23     116.320 114.210  36.460  1.00  0.00            
ATOM    318  CG2 ILE X  23     115.610 113.080  38.190  1.00  0.00            
ATOM    319 1HG2 ILE X  23     115.300 113.960  38.760  1.00  0.00            
ATOM    320 2HG2 ILE X  23     114.660 112.760  37.740  1.00  0.00            
ATOM    321 3HG2 ILE X  23     115.900 112.290  38.900  1.00  0.00            
ATOM    322  CG1 ILE X  23     117.970 113.600  37.700  1.00  0.00            
ATOM    323 2HG1 ILE X  23     118.430 112.640  37.930  1.00  0.00            
ATOM    324 3HG1 ILE X  23     118.610 114.020  36.920  1.00  0.00            
ATOM    325  CD1 ILE X  23     118.070 114.550  38.880  1.00  0.00            
ATOM    326 1HD1 ILE X  23     119.090 114.600  39.300  1.00  0.00            
ATOM    327 2HD1 ILE X  23     117.910 115.550  38.470  1.00  0.00            
ATOM    328 3HD1 ILE X  23     117.390 114.250  39.690  1.00  0.00            
ATOM    329  C   ILE X  23     115.180 112.080  35.390  1.00  0.00            
ATOM    330  O   ILE X  23     114.710 113.080  34.870  1.00  0.00            
ATOM    331  N   LEU X  24     114.500 110.880  35.440  1.00  0.00            
ATOM    332  H   LEU X  24     114.990 110.150  35.940  1.00  0.00            
ATOM    333  CA  LEU X  24     113.120 110.690  35.060  1.00  0.00            
ATOM    334  HA  LEU X  24     112.960 111.290  34.160  1.00  0.00            
ATOM    335  CB  LEU X  24     112.810 109.230  34.740  1.00  0.00            
ATOM    336  HB2 LEU X  24     112.990 108.700  35.670  1.00  0.00            
ATOM    337  HB3 LEU X  24     111.750 109.130  34.480  1.00  0.00            
ATOM    338  CG  LEU X  24     113.660 108.540  33.670  1.00  0.00            
ATOM    339  HG  LEU X  24     114.700 108.570  34.000  1.00  0.00            
ATOM    340  CD1 LEU X  24     113.240 107.090  33.490  1.00  0.00            
ATOM    341 1HD1 LEU X  24     112.190 107.040  33.200  1.00  0.00            
ATOM    342 2HD1 LEU X  24     113.950 106.650  32.780  1.00  0.00            
ATOM    343 3HD1 LEU X  24     113.270 106.580  34.470  1.00  0.00            
ATOM    344  CD2 LEU X  24     113.540 109.150  32.270  1.00  0.00            
ATOM    345 1HD2 LEU X  24     114.310 108.740  31.620  1.00  0.00            
ATOM    346 2HD2 LEU X  24     112.550 108.920  31.860  1.00  0.00            
ATOM    347 3HD2 LEU X  24     113.710 110.230  32.260  1.00  0.00            
ATOM    348  C   LEU X  24     112.180 111.160  36.160  1.00  0.00            
ATOM    349  O   LEU X  24     112.220 110.690  37.280  1.00  0.00            
ATOM    350  N   THR X  25     111.250 112.130  35.850  1.00  0.00            
ATOM    351  H   THR X  25     111.300 112.460  34.890  1.00  0.00            
ATOM    352  CA  THR X  25     110.370 112.840  36.760  1.00  0.00            
ATOM    353  HA  THR X  25     110.600 112.360  37.710  1.00  0.00            
ATOM    354  CB  THR X  25     110.810 114.290  36.830  1.00  0.00            
ATOM    355  HB  THR X  25     110.060 114.880  37.380  1.00  0.00            
ATOM    356  CG2 THR X  25     112.130 114.540  37.560  1.00  0.00            
ATOM    357 1HG2 THR X  25     112.030 114.470  38.650  1.00  0.00            
ATOM    358 2HG2 THR X  25     113.030 114.000  37.240  1.00  0.00            
ATOM    359 3HG2 THR X  25     112.340 115.620  37.490  1.00  0.00            
ATOM    360  OG1 THR X  25     111.060 114.910  35.590  1.00  0.00            
ATOM    361  HG1 THR X  25     111.390 114.280  34.950  1.00  0.00            
ATOM    362  C   THR X  25     108.900 112.690  36.390  1.00  0.00            
ATOM    363  O   THR X  25     108.560 112.570  35.220  1.00  0.00            
ATOM    364  N   GLU X  26     107.930 112.700  37.360  1.00  0.00            
ATOM    365  H   GLU X  26     108.240 112.740  38.330  1.00  0.00            
ATOM    366  CA  GLU X  26     106.510 112.540  37.100  1.00  0.00            
ATOM    367  HA  GLU X  26     106.400 111.850  36.270  1.00  0.00            
ATOM    368  CB  GLU X  26     105.930 111.920  38.370  1.00  0.00            
ATOM    369  HB2 GLU X  26     104.980 111.460  38.120  1.00  0.00            
ATOM    370  HB3 GLU X  26     106.550 111.050  38.580  1.00  0.00            
ATOM    371  CG  GLU X  26     105.890 112.850  39.580  1.00  0.00            
ATOM    372  HG2 GLU X  26     106.890 113.080  39.920  1.00  0.00            
ATOM    373  HG3 GLU X  26     105.470 113.780  39.200  1.00  0.00            
ATOM    374  CD  GLU X  26     104.900 112.370  40.640  1.00  0.00            
ATOM    375  OE1 GLU X  26     105.170 111.490  41.490  1.00  0.00            
ATOM    376  OE2 GLU X  26     103.760 112.850  40.770  1.00  0.00            
ATOM    377  C   GLU X  26     105.750 113.730  36.520  1.00  0.00            
ATOM    378  O   GLU X  26     104.560 113.660  36.260  1.00  0.00            
ATOM    379  N   GLY X  27     106.540 114.830  36.260  1.00  0.00            
ATOM    380  H   GLY X  27     107.540 114.810  36.430  1.00  0.00            
ATOM    381  CA  GLY X  27     106.040 116.010  35.590  1.00  0.00            
ATOM    382  HA2 GLY X  27     106.370 115.880  34.560  1.00  0.00            
ATOM    383  HA3 GLY X  27     104.950 116.060  35.520  1.00  0.00            
ATOM    384  C   GLY X  27     106.610 117.300  36.170  1.00  0.00            
ATOM    385  O   GLY X  27     107.750 117.280  36.600  1.00  0.00            
ATOM    386  N   ASP X  28     105.810 118.400  35.980  1.00  0.00            
ATOM    387  H   ASP X  28     104.940 118.300  35.470  1.00  0.00            
ATOM    388  CA  ASP X  28     106.310 119.730  36.270  1.00  0.00            
ATOM    389  HA  ASP X  28     107.170 119.880  35.610  1.00  0.00            
ATOM    390  CB  ASP X  28     105.200 120.710  35.900  1.00  0.00            
ATOM    391  HB2 ASP X  28     104.810 120.640  34.880  1.00  0.00            
ATOM    392  HB3 ASP X  28     104.430 120.610  36.660  1.00  0.00            
ATOM    393  CG  ASP X  28     105.720 122.140  36.010  1.00  0.00            
ATOM    394  OD1 ASP X  28     105.040 122.830  36.810  1.00  0.00            
ATOM    395  OD2 ASP X  28     106.760 122.500  35.420  1.00  0.00            
ATOM    396  C   ASP X  28     106.840 119.940  37.680  1.00  0.00            
ATOM    397  O   ASP X  28     107.930 120.480  37.770  1.00  0.00            
ATOM    398  N   SER X  29     106.150 119.500  38.780  1.00  0.00            
ATOM    399  H   SER X  29     105.290 118.960  38.710  1.00  0.00            
ATOM    400  CA  SER X  29     106.540 119.870  40.130  1.00  0.00            
ATOM    401  HA  SER X  29     106.650 120.950  40.290  1.00  0.00            
ATOM    402  CB  SER X  29     105.490 119.540  41.180  1.00  0.00            
ATOM    403  HB2 SER X  29     105.810 120.010  42.110  1.00  0.00            
ATOM    404  HB3 SER X  29     104.550 119.960  40.820  1.00  0.00            
ATOM    405  OG  SER X  29     105.360 118.180  41.560  1.00  0.00            
ATOM    406  HG  SER X  29     104.770 117.710  40.970  1.00  0.00            
ATOM    407  C   SER X  29     107.840 119.140  40.430  1.00  0.00            
ATOM    408  O   SER X  29     108.770 119.670  41.000  1.00  0.00            
ATOM    409  N   ALA X  30     107.980 117.860  39.960  1.00  0.00            
ATOM    410  H   ALA X  30     107.110 117.600  39.510  1.00  0.00            
ATOM    411  CA  ALA X  30     109.070 116.910  40.120  1.00  0.00            
ATOM    412  HA  ALA X  30     109.420 116.790  41.150  1.00  0.00            
ATOM    413  CB  ALA X  30     108.590 115.580  39.550  1.00  0.00            
ATOM    414  HB1 ALA X  30     107.730 115.230  40.120  1.00  0.00            
ATOM    415  HB2 ALA X  30     108.250 115.880  38.550  1.00  0.00            
ATOM    416  HB3 ALA X  30     109.310 114.750  39.550  1.00  0.00            
ATOM    417  C   ALA X  30     110.270 117.360  39.310  1.00  0.00            
ATOM    418  O   ALA X  30     111.360 117.290  39.850  1.00  0.00            
ATOM    419  N   LYS X  31     110.100 117.890  38.050  1.00  0.00            
ATOM    420  H   LYS X  31     109.130 118.010  37.780  1.00  0.00            
ATOM    421  CA  LYS X  31     111.110 118.540  37.240  1.00  0.00            
ATOM    422  HA  LYS X  31     111.930 117.840  37.110  1.00  0.00            
ATOM    423  CB  LYS X  31     110.610 118.970  35.860  1.00  0.00            
ATOM    424  HB2 LYS X  31     110.180 118.070  35.420  1.00  0.00            
ATOM    425  HB3 LYS X  31     109.810 119.670  36.080  1.00  0.00            
ATOM    426  CG  LYS X  31     111.610 119.580  34.890  1.00  0.00            
ATOM    427  HG2 LYS X  31     111.970 120.510  35.320  1.00  0.00            
ATOM    428  HG3 LYS X  31     112.380 118.860  34.600  1.00  0.00            
ATOM    429  CD  LYS X  31     111.060 119.980  33.520  1.00  0.00            
ATOM    430  HD2 LYS X  31     110.880 119.040  33.010  1.00  0.00            
ATOM    431  HD3 LYS X  31     110.080 120.410  33.730  1.00  0.00            
ATOM    432  CE  LYS X  31     111.800 120.930  32.590  1.00  0.00            
ATOM    433  HE2 LYS X  31     111.460 121.940  32.830  1.00  0.00            
ATOM    434  HE3 LYS X  31     112.870 120.810  32.770  1.00  0.00            
ATOM    435  NZ  LYS X  31     111.580 120.540  31.190  1.00  0.00            
ATOM    436  HZ1 LYS X  31     111.870 119.570  31.140  1.00  0.00            
ATOM    437  HZ2 LYS X  31     110.600 120.540  30.960  1.00  0.00            
ATOM    438  HZ3 LYS X  31     112.180 121.020  30.530  1.00  0.00            
ATOM    439  C   LYS X  31     111.750 119.700  38.000  1.00  0.00            
ATOM    440  O   LYS X  31     112.960 119.750  38.100  1.00  0.00            
ATOM    441  N   THR X  32     110.850 120.610  38.520  1.00  0.00            
ATOM    442  H   THR X  32     109.910 120.490  38.180  1.00  0.00            
ATOM    443  CA  THR X  32     111.180 121.830  39.230  1.00  0.00            
ATOM    444  HA  THR X  32     111.840 122.410  38.590  1.00  0.00            
ATOM    445  CB  THR X  32     109.890 122.580  39.520  1.00  0.00            
ATOM    446  HB  THR X  32     109.270 121.900  40.100  1.00  0.00            
ATOM    447  CG2 THR X  32     110.120 123.830  40.350  1.00  0.00            
ATOM    448 1HG2 THR X  32     110.250 123.640  41.420  1.00  0.00            
ATOM    449 2HG2 THR X  32     111.010 124.320  39.940  1.00  0.00            
ATOM    450 3HG2 THR X  32     109.320 124.590  40.290  1.00  0.00            
ATOM    451  OG1 THR X  32     109.140 122.940  38.380  1.00  0.00            
ATOM    452  HG1 THR X  32     108.790 122.100  38.080  1.00  0.00            
ATOM    453  C   THR X  32     111.830 121.570  40.590  1.00  0.00            
ATOM    454  O   THR X  32     112.820 122.260  40.780  1.00  0.00            
ATOM    455  N   LEU X  33     111.570 120.450  41.340  1.00  0.00            
ATOM    456  H   LEU X  33     110.700 119.960  41.170  1.00  0.00            
ATOM    457  CA  LEU X  33     112.410 120.070  42.450  1.00  0.00            
ATOM    458  HA  LEU X  33     112.550 120.890  43.150  1.00  0.00            
ATOM    459  CB  LEU X  33     111.760 119.000  43.320  1.00  0.00            
ATOM    460  HB2 LEU X  33     110.700 119.240  43.370  1.00  0.00            
ATOM    461  HB3 LEU X  33     111.900 118.050  42.790  1.00  0.00            
ATOM    462  CG  LEU X  33     112.400 118.830  44.700  1.00  0.00            
ATOM    463  HG  LEU X  33     113.280 119.450  44.840  1.00  0.00            
ATOM    464  CD1 LEU X  33     111.380 119.260  45.750  1.00  0.00            
ATOM    465 1HD1 LEU X  33     110.780 120.120  45.420  1.00  0.00            
ATOM    466 2HD1 LEU X  33     110.640 118.500  46.040  1.00  0.00            
ATOM    467 3HD1 LEU X  33     111.950 119.600  46.620  1.00  0.00            
ATOM    468  CD2 LEU X  33     112.810 117.380  44.950  1.00  0.00            
ATOM    469 1HD2 LEU X  33     113.300 117.250  45.930  1.00  0.00            
ATOM    470 2HD2 LEU X  33     111.940 116.710  44.940  1.00  0.00            
ATOM    471 3HD2 LEU X  33     113.460 117.080  44.120  1.00  0.00            
ATOM    472  C   LEU X  33     113.810 119.640  42.010  1.00  0.00            
ATOM    473  O   LEU X  33     114.770 120.030  42.630  1.00  0.00            
ATOM    474  N   ALA X  34     113.900 118.780  40.940  1.00  0.00            
ATOM    475  H   ALA X  34     113.110 118.350  40.470  1.00  0.00            
ATOM    476  CA  ALA X  34     115.160 118.410  40.310  1.00  0.00            
ATOM    477  HA  ALA X  34     115.730 117.900  41.090  1.00  0.00            
ATOM    478  CB  ALA X  34     114.960 117.350  39.230  1.00  0.00            
ATOM    479  HB1 ALA X  34     114.140 116.630  39.240  1.00  0.00            
ATOM    480  HB2 ALA X  34     114.800 117.880  38.280  1.00  0.00            
ATOM    481  HB3 ALA X  34     115.910 116.800  39.150  1.00  0.00            
ATOM    482  C   ALA X  34     116.040 119.520  39.740  1.00  0.00            
ATOM    483  O   ALA X  34     117.230 119.510  39.970  1.00  0.00            
ATOM    484  N   VAL X  35     115.530 120.480  38.890  1.00  0.00            
ATOM    485  H   VAL X  35     114.550 120.470  38.650  1.00  0.00            
ATOM    486  CA  VAL X  35     116.350 121.470  38.230  1.00  0.00            
ATOM    487  HA  VAL X  35     117.270 121.060  37.820  1.00  0.00            
ATOM    488  CB  VAL X  35     115.590 121.950  36.990  1.00  0.00            
ATOM    489  HB  VAL X  35     114.590 122.280  37.290  1.00  0.00            
ATOM    490  CG1 VAL X  35     116.330 123.090  36.300  1.00  0.00            
ATOM    491 1HG1 VAL X  35     115.710 123.460  35.470  1.00  0.00            
ATOM    492 2HG1 VAL X  35     116.510 123.940  36.970  1.00  0.00            
ATOM    493 3HG1 VAL X  35     117.270 122.710  35.890  1.00  0.00            
ATOM    494  CG2 VAL X  35     115.410 120.810  35.990  1.00  0.00            
ATOM    495 1HG2 VAL X  35     114.990 121.130  35.030  1.00  0.00            
ATOM    496 2HG2 VAL X  35     116.330 120.270  35.740  1.00  0.00            
ATOM    497 3HG2 VAL X  35     114.690 120.040  36.290  1.00  0.00            
ATOM    498  C   VAL X  35     116.580 122.660  39.150  1.00  0.00            
ATOM    499  O   VAL X  35     117.620 123.290  39.000  1.00  0.00            
ATOM    500  N   SER X  36     115.810 122.810  40.280  1.00  0.00            
ATOM    501  H   SER X  36     114.950 122.280  40.410  1.00  0.00            
ATOM    502  CA  SER X  36     116.120 123.570  41.480  1.00  0.00            
ATOM    503  HA  SER X  36     116.480 124.520  41.090  1.00  0.00            
ATOM    504  CB  SER X  36     114.890 123.740  42.370  1.00  0.00            
ATOM    505  HB2 SER X  36     114.510 122.770  42.690  1.00  0.00            
ATOM    506  HB3 SER X  36     115.290 124.210  43.270  1.00  0.00            
ATOM    507  OG  SER X  36     113.890 124.510  41.750  1.00  0.00            
ATOM    508  HG  SER X  36     113.230 123.910  41.400  1.00  0.00            
ATOM    509  C   SER X  36     117.270 122.960  42.260  1.00  0.00            
ATOM    510  O   SER X  36     118.230 123.640  42.560  1.00  0.00            
ATOM    511  N   GLY X  37     117.240 121.610  42.540  1.00  0.00            
ATOM    512  H   GLY X  37     116.360 121.140  42.380  1.00  0.00            
ATOM    513  CA  GLY X  37     118.370 120.930  43.150  1.00  0.00            
ATOM    514  HA2 GLY X  37     118.420 121.390  44.140  1.00  0.00            
ATOM    515  HA3 GLY X  37     118.040 119.900  43.240  1.00  0.00            
ATOM    516  C   GLY X  37     119.740 121.000  42.500  1.00  0.00            
ATOM    517  O   GLY X  37     120.680 121.290  43.220  1.00  0.00            
ATOM    518  N   LEU X  38     119.880 120.700  41.160  1.00  0.00            
ATOM    519  H   LEU X  38     119.020 120.430  40.710  1.00  0.00            
ATOM    520  CA  LEU X  38     121.060 120.430  40.360  1.00  0.00            
ATOM    521  HA  LEU X  38     121.790 119.990  41.040  1.00  0.00            
ATOM    522  CB  LEU X  38     120.740 119.470  39.210  1.00  0.00            
ATOM    523  HB2 LEU X  38     121.630 118.980  38.810  1.00  0.00            
ATOM    524  HB3 LEU X  38     120.200 118.640  39.680  1.00  0.00            
ATOM    525  CG  LEU X  38     119.960 120.010  38.020  1.00  0.00            
ATOM    526  HG  LEU X  38     119.270 120.800  38.290  1.00  0.00            
ATOM    527  CD1 LEU X  38     120.860 120.530  36.900  1.00  0.00            
ATOM    528 1HD1 LEU X  38     120.270 120.900  36.050  1.00  0.00            
ATOM    529 2HD1 LEU X  38     121.280 121.500  37.190  1.00  0.00            
ATOM    530 3HD1 LEU X  38     121.690 119.870  36.630  1.00  0.00            
ATOM    531  CD2 LEU X  38     119.270 118.880  37.260  1.00  0.00            
ATOM    532 1HD2 LEU X  38     120.050 118.240  36.840  1.00  0.00            
ATOM    533 2HD2 LEU X  38     118.520 118.460  37.950  1.00  0.00            
ATOM    534 3HD2 LEU X  38     118.710 119.270  36.410  1.00  0.00            
ATOM    535  C   LEU X  38     121.650 121.740  39.870  1.00  0.00            
ATOM    536  O   LEU X  38     122.840 121.810  39.600  1.00  0.00            
ATOM    537  N   GLY X  39     120.840 122.850  39.740  1.00  0.00            
ATOM    538  H   GLY X  39     119.880 122.740  40.040  1.00  0.00            
ATOM    539  CA  GLY X  39     121.310 124.190  39.450  1.00  0.00            
ATOM    540  HA2 GLY X  39     121.810 124.160  38.480  1.00  0.00            
ATOM    541  HA3 GLY X  39     120.470 124.880  39.370  1.00  0.00            
ATOM    542  C   GLY X  39     122.150 124.690  40.610  1.00  0.00            
ATOM    543  O   GLY X  39     121.710 124.830  41.740  1.00  0.00            
ATOM    544  N   VAL X  40     123.490 125.000  40.500  1.00  0.00            
ATOM    545  H   VAL X  40     123.850 125.200  41.430  1.00  0.00            
ATOM    546  CA  VAL X  40     124.350 125.030  39.340  1.00  0.00            
ATOM    547  HA  VAL X  40     123.890 124.360  38.620  1.00  0.00            
ATOM    548  CB  VAL X  40     124.510 126.390  38.660  1.00  0.00            
ATOM    549  HB  VAL X  40     125.260 126.390  37.870  1.00  0.00            
ATOM    550  CG1 VAL X  40     123.190 126.910  38.090  1.00  0.00            
ATOM    551 1HG1 VAL X  40     122.450 127.060  38.890  1.00  0.00            
ATOM    552 2HG1 VAL X  40     123.450 127.840  37.570  1.00  0.00            
ATOM    553 3HG1 VAL X  40     122.780 126.260  37.310  1.00  0.00            
ATOM    554  CG2 VAL X  40     125.100 127.390  39.650  1.00  0.00            
ATOM    555 1HG2 VAL X  40     124.520 127.410  40.580  1.00  0.00            
ATOM    556 2HG2 VAL X  40     126.010 126.870  39.960  1.00  0.00            
ATOM    557 3HG2 VAL X  40     125.280 128.320  39.100  1.00  0.00            
ATOM    558  C   VAL X  40     125.650 124.250  39.530  1.00  0.00            
ATOM    559  O   VAL X  40     126.530 124.250  38.680  1.00  0.00            
ATOM    560  N   VAL X  41     125.850 123.590  40.720  1.00  0.00            
ATOM    561  H   VAL X  41     125.160 123.720  41.460  1.00  0.00            
ATOM    562  CA  VAL X  41     126.990 122.720  40.880  1.00  0.00            
ATOM    563  HA  VAL X  41     127.940 123.160  40.560  1.00  0.00            
ATOM    564  CB  VAL X  41     127.140 122.450  42.370  1.00  0.00            
ATOM    565  HB  VAL X  41     126.200 122.090  42.780  1.00  0.00            
ATOM    566  CG1 VAL X  41     128.210 121.390  42.640  1.00  0.00            
ATOM    567 1HG1 VAL X  41     129.000 121.550  41.900  1.00  0.00            
ATOM    568 2HG1 VAL X  41     128.710 121.520  43.610  1.00  0.00            
ATOM    569 3HG1 VAL X  41     127.810 120.370  42.580  1.00  0.00            
ATOM    570  CG2 VAL X  41     127.710 123.670  43.080  1.00  0.00            
ATOM    571 1HG2 VAL X  41     127.120 124.580  42.940  1.00  0.00            
ATOM    572 2HG2 VAL X  41     127.560 123.590  44.170  1.00  0.00            
ATOM    573 3HG2 VAL X  41     128.750 123.900  42.830  1.00  0.00            
ATOM    574  C   VAL X  41     126.810 121.390  40.170  1.00  0.00            
ATOM    575  O   VAL X  41     127.780 120.960  39.560  1.00  0.00            
ATOM    576  N   GLY X  42     125.600 120.750  40.250  1.00  0.00            
ATOM    577  H   GLY X  42     124.870 121.130  40.850  1.00  0.00            
ATOM    578  CA  GLY X  42     125.070 119.610  39.520  1.00  0.00            
ATOM    579  HA2 GLY X  42     125.810 118.810  39.590  1.00  0.00            
ATOM    580  HA3 GLY X  42     124.100 119.280  39.900  1.00  0.00            
ATOM    581  C   GLY X  42     124.860 119.820  38.030  1.00  0.00            
ATOM    582  O   GLY X  42     124.580 118.860  37.330  1.00  0.00            
ATOM    583  N   ARG X  43     125.040 121.060  37.460  1.00  0.00            
ATOM    584  H   ARG X  43     125.210 121.790  38.140  1.00  0.00            
ATOM    585  CA  ARG X  43     124.870 121.330  36.040  1.00  0.00            
ATOM    586  HA  ARG X  43     123.840 121.130  35.740  1.00  0.00            
ATOM    587  CB  ARG X  43     124.980 122.840  35.840  1.00  0.00            
ATOM    588  HB2 ARG X  43     124.050 123.340  36.100  1.00  0.00            
ATOM    589  HB3 ARG X  43     125.770 123.160  36.510  1.00  0.00            
ATOM    590  CG  ARG X  43     125.420 123.270  34.450  1.00  0.00            
ATOM    591  HG2 ARG X  43     126.420 122.960  34.130  1.00  0.00            
ATOM    592  HG3 ARG X  43     124.660 122.910  33.760  1.00  0.00            
ATOM    593  CD  ARG X  43     125.440 124.800  34.470  1.00  0.00            
ATOM    594  HD2 ARG X  43     126.040 125.180  35.290  1.00  0.00            
ATOM    595  HD3 ARG X  43     126.010 125.140  33.600  1.00  0.00            
ATOM    596  NE  ARG X  43     124.100 125.380  34.520  1.00  0.00            
ATOM    597  HE  ARG X  43     123.300 124.760  34.540  1.00  0.00            
ATOM    598  CZ  ARG X  43     123.900 126.690  34.320  1.00  0.00            
ATOM    599  NH1 ARG X  43     124.850 127.600  34.070  1.00  0.00            
ATOM    600 1HH1 ARG X  43     125.740 127.150  33.910  1.00  0.00            
ATOM    601 2HH1 ARG X  43     124.620 128.580  34.030  1.00  0.00            
ATOM    602  NH2 ARG X  43     122.640 127.150  34.340  1.00  0.00            
ATOM    603 1HH2 ARG X  43     121.800 126.580  34.260  1.00  0.00            
ATOM    604 2HH2 ARG X  43     122.510 128.150  34.320  1.00  0.00            
ATOM    605  C   ARG X  43     125.800 120.540  35.140  1.00  0.00            
ATOM    606  O   ARG X  43     126.980 120.450  35.430  1.00  0.00            
ATOM    607  N   ASP X  44     125.210 119.910  34.060  1.00  0.00            
ATOM    608  H   ASP X  44     124.220 120.090  33.990  1.00  0.00            
ATOM    609  CA  ASP X  44     125.940 119.010  33.190  1.00  0.00            
ATOM    610  HA  ASP X  44     125.090 118.670  32.590  1.00  0.00            
ATOM    611  CB  ASP X  44     127.060 119.610  32.350  1.00  0.00            
ATOM    612  HB2 ASP X  44     127.750 120.170  32.980  1.00  0.00            
ATOM    613  HB3 ASP X  44     127.710 118.880  31.870  1.00  0.00            
ATOM    614  CG  ASP X  44     126.440 120.590  31.350  1.00  0.00            
ATOM    615  OD1 ASP X  44     125.500 120.210  30.610  1.00  0.00            
ATOM    616  OD2 ASP X  44     127.110 121.620  31.140  1.00  0.00            
ATOM    617  C   ASP X  44     126.430 117.670  33.720  1.00  0.00            
ATOM    618  O   ASP X  44     126.730 116.730  33.000  1.00  0.00            
ATOM    619  N   LYS X  45     126.470 117.550  35.090  1.00  0.00            
ATOM    620  H   LYS X  45     126.100 118.350  35.600  1.00  0.00            
ATOM    621  CA  LYS X  45     126.510 116.330  35.880  1.00  0.00            
ATOM    622  HA  LYS X  45     127.190 115.610  35.420  1.00  0.00            
ATOM    623  CB  LYS X  45     127.130 116.720  37.210  1.00  0.00            
ATOM    624  HB2 LYS X  45     126.460 117.400  37.730  1.00  0.00            
ATOM    625  HB3 LYS X  45     127.250 115.830  37.830  1.00  0.00            
ATOM    626  CG  LYS X  45     128.510 117.340  37.010  1.00  0.00            
ATOM    627  HG2 LYS X  45     129.210 116.700  36.470  1.00  0.00            
ATOM    628  HG3 LYS X  45     128.360 118.260  36.450  1.00  0.00            
ATOM    629  CD  LYS X  45     128.980 117.680  38.420  1.00  0.00            
ATOM    630  HD2 LYS X  45     128.160 118.190  38.920  1.00  0.00            
ATOM    631  HD3 LYS X  45     129.340 116.790  38.930  1.00  0.00            
ATOM    632  CE  LYS X  45     130.180 118.630  38.340  1.00  0.00            
ATOM    633  HE2 LYS X  45     131.190 118.240  38.250  1.00  0.00            
ATOM    634  HE3 LYS X  45     130.040 119.260  37.470  1.00  0.00            
ATOM    635  NZ  LYS X  45     130.210 119.490  39.540  1.00  0.00            
ATOM    636  HZ1 LYS X  45     130.400 118.940  40.360  1.00  0.00            
ATOM    637  HZ2 LYS X  45     131.030 120.070  39.520  1.00  0.00            
ATOM    638  HZ3 LYS X  45     129.430 120.130  39.610  1.00  0.00            
ATOM    639  C   LYS X  45     125.140 115.690  36.060  1.00  0.00            
ATOM    640  O   LYS X  45     125.170 114.490  36.300  1.00  0.00            
ATOM    641  N   TYR X  46     123.990 116.390  35.800  1.00  0.00            
ATOM    642  H   TYR X  46     124.040 117.410  35.810  1.00  0.00            
ATOM    643  CA  TYR X  46     122.640 115.850  35.820  1.00  0.00            
ATOM    644  HA  TYR X  46     122.630 114.760  35.750  1.00  0.00            
ATOM    645  CB  TYR X  46     122.010 116.210  37.160  1.00  0.00            
ATOM    646  HB2 TYR X  46     122.140 117.260  37.440  1.00  0.00            
ATOM    647  HB3 TYR X  46     120.930 116.110  37.040  1.00  0.00            
ATOM    648  CG  TYR X  46     122.440 115.360  38.330  1.00  0.00            
ATOM    649  CD1 TYR X  46     123.590 115.800  39.000  1.00  0.00            
ATOM    650  HD1 TYR X  46     124.010 116.720  38.600  1.00  0.00            
ATOM    651  CE1 TYR X  46     124.190 115.040  40.010  1.00  0.00            
ATOM    652  HE1 TYR X  46     125.130 115.360  40.460  1.00  0.00            
ATOM    653  CZ  TYR X  46     123.550 113.870  40.450  1.00  0.00            
ATOM    654  OH  TYR X  46     124.140 113.200  41.480  1.00  0.00            
ATOM    655  HH  TYR X  46     123.660 112.370  41.540  1.00  0.00            
ATOM    656  CE2 TYR X  46     122.360 113.480  39.820  1.00  0.00            
ATOM    657  HE2 TYR X  46     121.790 112.590  40.080  1.00  0.00            
ATOM    658  CD2 TYR X  46     121.810 114.190  38.740  1.00  0.00            
ATOM    659  HD2 TYR X  46     120.930 113.760  38.270  1.00  0.00            
ATOM    660  C   TYR X  46     121.780 116.490  34.740  1.00  0.00            
ATOM    661  O   TYR X  46     121.860 117.690  34.530  1.00  0.00            
ATOM    662  N   GLY X  47     120.830 115.670  34.160  1.00  0.00            
ATOM    663  H   GLY X  47     120.940 114.700  34.410  1.00  0.00            
ATOM    664  CA  GLY X  47     119.810 116.100  33.230  1.00  0.00            
ATOM    665  HA2 GLY X  47     119.810 117.180  33.320  1.00  0.00            
ATOM    666  HA3 GLY X  47     120.030 115.880  32.180  1.00  0.00            
ATOM    667  C   GLY X  47     118.420 115.590  33.570  1.00  0.00            
ATOM    668  O   GLY X  47     118.190 114.640  34.300  1.00  0.00            
ATOM    669  N   VAL X  48     117.300 116.180  33.030  1.00  0.00            
ATOM    670  H   VAL X  48     117.480 116.890  32.330  1.00  0.00            
ATOM    671  CA  VAL X  48     115.920 115.950  33.420  1.00  0.00            
ATOM    672  HA  VAL X  48     115.990 115.000  33.940  1.00  0.00            
ATOM    673  CB  VAL X  48     115.480 117.000  34.440  1.00  0.00            
ATOM    674  HB  VAL X  48     115.290 117.920  33.890  1.00  0.00            
ATOM    675  CG1 VAL X  48     114.270 116.510  35.230  1.00  0.00            
ATOM    676 1HG1 VAL X  48     114.580 115.580  35.710  1.00  0.00            
ATOM    677 2HG1 VAL X  48     113.980 117.120  36.090  1.00  0.00            
ATOM    678 3HG1 VAL X  48     113.380 116.330  34.610  1.00  0.00            
ATOM    679  CG2 VAL X  48     116.540 117.270  35.510  1.00  0.00            
ATOM    680 1HG2 VAL X  48     117.420 117.710  35.020  1.00  0.00            
ATOM    681 2HG2 VAL X  48     116.110 117.990  36.210  1.00  0.00            
ATOM    682 3HG2 VAL X  48     116.850 116.330  35.980  1.00  0.00            
ATOM    683  C   VAL X  48     114.910 115.790  32.300  1.00  0.00            
ATOM    684  O   VAL X  48     114.940 116.470  31.290  1.00  0.00            
ATOM    685  N   PHE X  49     114.010 114.750  32.450  1.00  0.00            
ATOM    686  H   PHE X  49     114.110 114.370  33.380  1.00  0.00            
ATOM    687  CA  PHE X  49     112.920 114.360  31.580  1.00  0.00            
ATOM    688  HA  PHE X  49     112.820 115.080  30.770  1.00  0.00            
ATOM    689  CB  PHE X  49     113.290 113.080  30.830  1.00  0.00            
ATOM    690  HB2 PHE X  49     114.300 113.220  30.420  1.00  0.00            
ATOM    691  HB3 PHE X  49     113.600 112.250  31.480  1.00  0.00            
ATOM    692  CG  PHE X  49     112.210 112.720  29.850  1.00  0.00            
ATOM    693  CD1 PHE X  49     112.240 113.360  28.600  1.00  0.00            
ATOM    694  HD1 PHE X  49     112.970 114.130  28.370  1.00  0.00            
ATOM    695  CE1 PHE X  49     111.250 113.060  27.660  1.00  0.00            
ATOM    696  HE1 PHE X  49     111.250 113.640  26.740  1.00  0.00            
ATOM    697  CZ  PHE X  49     110.260 112.110  27.900  1.00  0.00            
ATOM    698  HZ  PHE X  49     109.550 111.830  27.120  1.00  0.00            
ATOM    699  CE2 PHE X  49     110.380 111.360  29.070  1.00  0.00            
ATOM    700  HE2 PHE X  49     109.750 110.500  29.260  1.00  0.00            
ATOM    701  CD2 PHE X  49     111.320 111.670  30.060  1.00  0.00            
ATOM    702  HD2 PHE X  49     111.430 111.090  30.980  1.00  0.00            
ATOM    703  C   PHE X  49     111.620 114.220  32.360  1.00  0.00            
ATOM    704  O   PHE X  49     111.450 113.420  33.260  1.00  0.00            
ATOM    705  N   PRO X  50     110.560 115.020  31.980  1.00  0.00            
ATOM    706  CD  PRO X  50     110.500 116.050  30.940  1.00  0.00            
ATOM    707  HD2 PRO X  50     110.880 115.800  29.950  1.00  0.00            
ATOM    708  HD3 PRO X  50     111.120 116.930  31.180  1.00  0.00            
ATOM    709  CG  PRO X  50     109.070 116.620  30.890  1.00  0.00            
ATOM    710  HG2 PRO X  50     108.580 116.360  29.950  1.00  0.00            
ATOM    711  HG3 PRO X  50     109.120 117.710  31.020  1.00  0.00            
ATOM    712  CB  PRO X  50     108.500 116.100  32.220  1.00  0.00            
ATOM    713  HB2 PRO X  50     107.410 116.080  32.330  1.00  0.00            
ATOM    714  HB3 PRO X  50     108.890 116.730  33.030  1.00  0.00            
ATOM    715  CA  PRO X  50     109.200 114.750  32.390  1.00  0.00            
ATOM    716  HA  PRO X  50     109.240 114.630  33.470  1.00  0.00            
ATOM    717  C   PRO X  50     108.410 113.630  31.720  1.00  0.00            
ATOM    718  O   PRO X  50     108.280 113.610  30.510  1.00  0.00            
ATOM    719  N   LEU X  51     107.760 112.720  32.530  1.00  0.00            
ATOM    720  H   LEU X  51     108.150 112.600  33.460  1.00  0.00            
ATOM    721  CA  LEU X  51     106.860 111.720  31.990  1.00  0.00            
ATOM    722  HA  LEU X  51     107.250 111.470  31.000  1.00  0.00            
ATOM    723  CB  LEU X  51     106.850 110.480  32.880  1.00  0.00            
ATOM    724  HB2 LEU X  51     106.310 110.710  33.800  1.00  0.00            
ATOM    725  HB3 LEU X  51     106.220 109.730  32.390  1.00  0.00            
ATOM    726  CG  LEU X  51     108.190 109.890  33.300  1.00  0.00            
ATOM    727  HG  LEU X  51     108.820 110.700  33.670  1.00  0.00            
ATOM    728  CD1 LEU X  51     108.070 108.740  34.300  1.00  0.00            
ATOM    729 1HD1 LEU X  51     107.820 109.170  35.280  1.00  0.00            
ATOM    730 2HD1 LEU X  51     107.280 108.020  34.060  1.00  0.00            
ATOM    731 3HD1 LEU X  51     109.030 108.200  34.360  1.00  0.00            
ATOM    732  CD2 LEU X  51     108.890 109.290  32.080  1.00  0.00            
ATOM    733 1HD2 LEU X  51     108.430 108.340  31.790  1.00  0.00            
ATOM    734 2HD2 LEU X  51     108.950 109.930  31.190  1.00  0.00            
ATOM    735 3HD2 LEU X  51     109.930 109.020  32.320  1.00  0.00            
ATOM    736  C   LEU X  51     105.480 112.290  31.700  1.00  0.00            
ATOM    737  O   LEU X  51     105.330 113.500  31.680  1.00  0.00            
ATOM    738  N   ARG X  52     104.400 111.450  31.590  1.00  0.00            
ATOM    739  H   ARG X  52     104.630 110.500  31.850  1.00  0.00            
ATOM    740  CA  ARG X  52     103.010 111.850  31.570  1.00  0.00            
ATOM    741  HA  ARG X  52     102.900 112.630  32.330  1.00  0.00            
ATOM    742  CB  ARG X  52     102.700 112.380  30.180  1.00  0.00            
ATOM    743  HB2 ARG X  52     103.280 113.270  29.910  1.00  0.00            
ATOM    744  HB3 ARG X  52     102.900 111.620  29.420  1.00  0.00            
ATOM    745  CG  ARG X  52     101.210 112.720  30.220  1.00  0.00            
ATOM    746  HG2 ARG X  52     100.580 111.830  30.320  1.00  0.00            
ATOM    747  HG3 ARG X  52     101.120 113.280  31.150  1.00  0.00            
ATOM    748  CD  ARG X  52     100.830 113.640  29.070  1.00  0.00            
ATOM    749  HD2 ARG X  52     101.410 114.560  29.190  1.00  0.00            
ATOM    750  HD3 ARG X  52     101.010 113.040  28.170  1.00  0.00            
ATOM    751  NE  ARG X  52      99.400 113.900  28.990  1.00  0.00            
ATOM    752  HE  ARG X  52      98.950 113.700  28.100  1.00  0.00            
ATOM    753  CZ  ARG X  52      98.610 114.440  29.930  1.00  0.00            
ATOM    754  NH1 ARG X  52      99.000 114.970  31.090  1.00  0.00            
ATOM    755 1HH1 ARG X  52      99.970 115.170  31.310  1.00  0.00            
ATOM    756 2HH1 ARG X  52      98.200 115.250  31.630  1.00  0.00            
ATOM    757  NH2 ARG X  52      97.280 114.460  29.740  1.00  0.00            
ATOM    758 1HH2 ARG X  52      96.820 113.960  28.980  1.00  0.00            
ATOM    759 2HH2 ARG X  52      96.770 114.930  30.470  1.00  0.00            
ATOM    760  C   ARG X  52     102.160 110.660  32.010  1.00  0.00            
ATOM    761  O   ARG X  52     102.260 109.600  31.430  1.00  0.00            
ATOM    762  N   GLY X  53     101.260 110.850  33.030  1.00  0.00            
ATOM    763  H   GLY X  53     101.090 111.820  33.290  1.00  0.00            
ATOM    764  CA  GLY X  53     100.350 109.850  33.550  1.00  0.00            
ATOM    765  HA2 GLY X  53      99.840 110.230  34.430  1.00  0.00            
ATOM    766  HA3 GLY X  53      99.650 109.740  32.730  1.00  0.00            
ATOM    767  C   GLY X  53     100.940 108.460  33.720  1.00  0.00            
ATOM    768  O   GLY X  53     102.050 108.330  34.230  1.00  0.00            
ATOM    769  N   LYS X  54     100.100 107.400  33.460  1.00  0.00            
ATOM    770  H   LYS X  54      99.210 107.620  33.030  1.00  0.00            
ATOM    771  CA  LYS X  54     100.490 106.000  33.500  1.00  0.00            
ATOM    772  HA  LYS X  54     101.040 105.840  34.430  1.00  0.00            
ATOM    773  CB  LYS X  54      99.250 105.130  33.630  1.00  0.00            
ATOM    774  HB2 LYS X  54      98.690 105.730  34.340  1.00  0.00            
ATOM    775  HB3 LYS X  54      98.780 105.080  32.650  1.00  0.00            
ATOM    776  CG  LYS X  54      99.480 103.700  34.130  1.00  0.00            
ATOM    777  HG2 LYS X  54     100.160 103.300  33.380  1.00  0.00            
ATOM    778  HG3 LYS X  54      99.980 103.700  35.100  1.00  0.00            
ATOM    779  CD  LYS X  54      98.150 102.960  34.210  1.00  0.00            
ATOM    780  HD2 LYS X  54      97.610 103.180  33.280  1.00  0.00            
ATOM    781  HD3 LYS X  54      98.290 101.890  34.100  1.00  0.00            
ATOM    782  CE  LYS X  54      97.280 103.310  35.420  1.00  0.00            
ATOM    783  HE2 LYS X  54      97.190 104.340  35.740  1.00  0.00            
ATOM    784  HE3 LYS X  54      96.270 103.100  35.060  1.00  0.00            
ATOM    785  NZ  LYS X  54      97.740 102.520  36.570  1.00  0.00            
ATOM    786  HZ1 LYS X  54      97.790 101.530  36.360  1.00  0.00            
ATOM    787  HZ2 LYS X  54      98.680 102.670  36.900  1.00  0.00            
ATOM    788  HZ3 LYS X  54      97.060 102.670  37.300  1.00  0.00            
ATOM    789  C   LYS X  54     101.240 105.620  32.230  1.00  0.00            
ATOM    790  O   LYS X  54     100.670 105.730  31.160  1.00  0.00            
ATOM    791  N   ILE X  55     102.500 105.130  32.480  1.00  0.00            
ATOM    792  H   ILE X  55     102.580 104.930  33.470  1.00  0.00            
ATOM    793  CA  ILE X  55     103.340 104.430  31.520  1.00  0.00            
ATOM    794  HA  ILE X  55     103.410 105.090  30.650  1.00  0.00            
ATOM    795  CB  ILE X  55     104.680 104.270  32.220  1.00  0.00            
ATOM    796  HB  ILE X  55     104.660 103.710  33.160  1.00  0.00            
ATOM    797  CG2 ILE X  55     105.590 103.450  31.310  1.00  0.00            
ATOM    798 1HG2 ILE X  55     105.660 103.770  30.260  1.00  0.00            
ATOM    799 2HG2 ILE X  55     106.620 103.310  31.670  1.00  0.00            
ATOM    800 3HG2 ILE X  55     105.280 102.400  31.280  1.00  0.00            
ATOM    801  CG1 ILE X  55     105.380 105.570  32.610  1.00  0.00            
ATOM    802 2HG1 ILE X  55     104.820 105.890  33.480  1.00  0.00            
ATOM    803 3HG1 ILE X  55     106.420 105.470  32.920  1.00  0.00            
ATOM    804  CD1 ILE X  55     105.410 106.700  31.580  1.00  0.00            
ATOM    805 1HD1 ILE X  55     104.430 107.200  31.600  1.00  0.00            
ATOM    806 2HD1 ILE X  55     106.120 107.440  31.950  1.00  0.00            
ATOM    807 3HD1 ILE X  55     105.640 106.470  30.530  1.00  0.00            
ATOM    808  C   ILE X  55     102.640 103.200  30.960  1.00  0.00            
ATOM    809  O   ILE X  55     102.020 102.400  31.640  1.00  0.00            
ATOM    810  N   LEU X  56     102.800 103.000  29.610  1.00  0.00            
ATOM    811  H   LEU X  56     103.350 103.700  29.120  1.00  0.00            
ATOM    812  CA  LEU X  56     102.320 101.870  28.850  1.00  0.00            
ATOM    813  HA  LEU X  56     101.250 101.870  29.080  1.00  0.00            
ATOM    814  CB  LEU X  56     102.530 102.210  27.380  1.00  0.00            
ATOM    815  HB2 LEU X  56     102.030 103.130  27.080  1.00  0.00            
ATOM    816  HB3 LEU X  56     103.610 102.390  27.280  1.00  0.00            
ATOM    817  CG  LEU X  56     102.220 101.040  26.460  1.00  0.00            
ATOM    818  HG  LEU X  56     102.880 100.250  26.810  1.00  0.00            
ATOM    819  CD1 LEU X  56     100.720 100.710  26.510  1.00  0.00            
ATOM    820 1HD1 LEU X  56     100.530 100.050  27.360  1.00  0.00            
ATOM    821 2HD1 LEU X  56     100.120 101.610  26.670  1.00  0.00            
ATOM    822 3HD1 LEU X  56     100.380 100.100  25.670  1.00  0.00            
ATOM    823  CD2 LEU X  56     102.590 101.270  25.000  1.00  0.00            
ATOM    824 1HD2 LEU X  56     102.480 100.350  24.420  1.00  0.00            
ATOM    825 2HD2 LEU X  56     101.870 101.940  24.500  1.00  0.00            
ATOM    826 3HD2 LEU X  56     103.550 101.750  24.790  1.00  0.00            
ATOM    827  C   LEU X  56     102.910 100.540  29.290  1.00  0.00            
ATOM    828  O   LEU X  56     104.110 100.330  29.230  1.00  0.00            
ATOM    829  N   ASN X  57     102.030  99.520  29.590  1.00  0.00            
ATOM    830  H   ASN X  57     101.030  99.740  29.590  1.00  0.00            
ATOM    831  CA  ASN X  57     102.530  98.170  29.670  1.00  0.00            
ATOM    832  HA  ASN X  57     103.450  98.260  30.240  1.00  0.00            
ATOM    833  CB  ASN X  57     101.730  97.380  30.710  1.00  0.00            
ATOM    834  HB2 ASN X  57     101.870  97.780  31.710  1.00  0.00            
ATOM    835  HB3 ASN X  57     100.680  97.540  30.450  1.00  0.00            
ATOM    836  CG  ASN X  57     102.250  95.960  30.800  1.00  0.00            
ATOM    837  OD1 ASN X  57     103.310  95.550  30.350  1.00  0.00            
ATOM    838  ND2 ASN X  57     101.450  95.050  31.460  1.00  0.00            
ATOM    839 1HD2 ASN X  57     100.570  95.350  31.850  1.00  0.00            
ATOM    840 2HD2 ASN X  57     101.770  94.090  31.370  1.00  0.00            
ATOM    841  C   ASN X  57     103.030  97.560  28.370  1.00  0.00            
ATOM    842  O   ASN X  57     102.250  96.800  27.810  1.00  0.00            
ATOM    843  N   VAL X  58     104.280  97.840  27.850  1.00  0.00            
ATOM    844  H   VAL X  58     104.720  98.600  28.360  1.00  0.00            
ATOM    845  CA  VAL X  58     104.840  97.470  26.570  1.00  0.00            
ATOM    846  HA  VAL X  58     104.150  97.830  25.800  1.00  0.00            
ATOM    847  CB  VAL X  58     106.160  98.180  26.320  1.00  0.00            
ATOM    848  HB  VAL X  58     106.530  98.010  25.310  1.00  0.00            
ATOM    849  CG1 VAL X  58     106.110  99.700  26.490  1.00  0.00            
ATOM    850 1HG1 VAL X  58     105.840  99.960  27.520  1.00  0.00            
ATOM    851 2HG1 VAL X  58     107.060 100.140  26.170  1.00  0.00            
ATOM    852 3HG1 VAL X  58     105.280 100.070  25.880  1.00  0.00            
ATOM    853  CG2 VAL X  58     107.220  97.530  27.210  1.00  0.00            
ATOM    854 1HG2 VAL X  58     107.430  96.500  26.900  1.00  0.00            
ATOM    855 2HG2 VAL X  58     108.100  98.190  27.160  1.00  0.00            
ATOM    856 3HG2 VAL X  58     106.960  97.530  28.270  1.00  0.00            
ATOM    857  C   VAL X  58     105.020  95.980  26.310  1.00  0.00            
ATOM    858  O   VAL X  58     105.160  95.520  25.190  1.00  0.00            
ATOM    859  N   ARG X  59     105.150  95.200  27.440  1.00  0.00            
ATOM    860  H   ARG X  59     104.920  95.650  28.320  1.00  0.00            
ATOM    861  CA  ARG X  59     105.130  93.750  27.430  1.00  0.00            
ATOM    862  HA  ARG X  59     106.010  93.510  26.830  1.00  0.00            
ATOM    863  CB  ARG X  59     105.410  93.340  28.870  1.00  0.00            
ATOM    864  HB2 ARG X  59     106.380  93.780  29.090  1.00  0.00            
ATOM    865  HB3 ARG X  59     104.620  93.770  29.500  1.00  0.00            
ATOM    866  CG  ARG X  59     105.370  91.840  29.120  1.00  0.00            
ATOM    867  HG2 ARG X  59     104.330  91.550  28.990  1.00  0.00            
ATOM    868  HG3 ARG X  59     106.000  91.360  28.370  1.00  0.00            
ATOM    869  CD  ARG X  59     105.950  91.220  30.390  1.00  0.00            
ATOM    870  HD2 ARG X  59     106.880  91.740  30.590  1.00  0.00            
ATOM    871  HD3 ARG X  59     105.350  91.390  31.290  1.00  0.00            
ATOM    872  NE  ARG X  59     106.140  89.780  30.220  1.00  0.00            
ATOM    873  HE  ARG X  59     105.670  89.350  29.440  1.00  0.00            
ATOM    874  CZ  ARG X  59     106.810  88.860  30.940  1.00  0.00            
ATOM    875  NH1 ARG X  59     107.510  89.190  32.030  1.00  0.00            
ATOM    876 1HH1 ARG X  59     107.540  90.170  32.270  1.00  0.00            
ATOM    877 2HH1 ARG X  59     107.960  88.480  32.580  1.00  0.00            
ATOM    878  NH2 ARG X  59     106.700  87.550  30.660  1.00  0.00            
ATOM    879 1HH2 ARG X  59     106.130  87.240  29.880  1.00  0.00            
ATOM    880 2HH2 ARG X  59     107.350  86.880  31.040  1.00  0.00            
ATOM    881  C   ARG X  59     103.910  93.110  26.790  1.00  0.00            
ATOM    882  O   ARG X  59     104.080  92.010  26.300  1.00  0.00            
ATOM    883  N   GLU X  60     102.660  93.700  26.870  1.00  0.00            
ATOM    884  H   GLU X  60     102.700  94.570  27.380  1.00  0.00            
ATOM    885  CA  GLU X  60     101.380  93.100  26.560  1.00  0.00            
ATOM    886  HA  GLU X  60     101.490  92.110  26.120  1.00  0.00            
ATOM    887  CB  GLU X  60     100.590  92.980  27.860  1.00  0.00            
ATOM    888  HB2 GLU X  60     100.370  93.950  28.300  1.00  0.00            
ATOM    889  HB3 GLU X  60      99.560  92.690  27.670  1.00  0.00            
ATOM    890  CG  GLU X  60     101.140  91.940  28.820  1.00  0.00            
ATOM    891  HG2 GLU X  60     102.200  92.110  29.040  1.00  0.00            
ATOM    892  HG3 GLU X  60     100.530  92.050  29.710  1.00  0.00            
ATOM    893  CD  GLU X  60     101.040  90.510  28.300  1.00  0.00            
ATOM    894  OE1 GLU X  60     101.430  89.550  29.000  1.00  0.00            
ATOM    895  OE2 GLU X  60     100.560  90.270  27.170  1.00  0.00            
ATOM    896  C   GLU X  60     100.610  93.870  25.500  1.00  0.00            
ATOM    897  O   GLU X  60      99.540  93.530  25.030  1.00  0.00            
ATOM    898  N   ALA X  61     101.030  95.160  25.250  1.00  0.00            
ATOM    899  H   ALA X  61     101.970  95.380  25.550  1.00  0.00            
ATOM    900  CA  ALA X  61     100.440  96.150  24.380  1.00  0.00            
ATOM    901  HA  ALA X  61      99.380  96.000  24.590  1.00  0.00            
ATOM    902  CB  ALA X  61     100.930  97.540  24.800  1.00  0.00            
ATOM    903  HB1 ALA X  61     102.020  97.600  24.840  1.00  0.00            
ATOM    904  HB2 ALA X  61     100.500  98.240  24.070  1.00  0.00            
ATOM    905  HB3 ALA X  61     100.550  97.780  25.800  1.00  0.00            
ATOM    906  C   ALA X  61     100.720  95.850  22.910  1.00  0.00            
ATOM    907  O   ALA X  61     101.660  95.120  22.700  1.00  0.00            
ATOM    908  N   SER X  62      99.880  96.430  21.970  1.00  0.00            
ATOM    909  H   SER X  62      99.000  96.860  22.210  1.00  0.00            
ATOM    910  CA  SER X  62     100.060  96.080  20.580  1.00  0.00            
ATOM    911  HA  SER X  62     100.250  95.010  20.500  1.00  0.00            
ATOM    912  CB  SER X  62      98.790  96.360  19.770  1.00  0.00            
ATOM    913  HB2 SER X  62      97.980  95.850  20.300  1.00  0.00            
ATOM    914  HB3 SER X  62      98.570  97.420  19.900  1.00  0.00            
ATOM    915  OG  SER X  62      98.860  95.980  18.420  1.00  0.00            
ATOM    916  HG  SER X  62      98.810  95.030  18.390  1.00  0.00            
ATOM    917  C   SER X  62     101.170  96.850  19.900  1.00  0.00            
ATOM    918  O   SER X  62     101.510  97.960  20.290  1.00  0.00            
ATOM    919  N   HID X  63     101.880  96.340  18.830  1.00  0.00            
ATOM    920  H   HID X  63     101.560  95.520  18.330  1.00  0.00            
ATOM    921  CA  HID X  63     102.960  96.940  18.080  1.00  0.00            
ATOM    922  HA  HID X  63     103.830  97.030  18.730  1.00  0.00            
ATOM    923  CB  HID X  63     103.270  96.080  16.860  1.00  0.00            
ATOM    924  HB2 HID X  63     103.590  95.110  17.270  1.00  0.00            
ATOM    925  HB3 HID X  63     102.370  95.900  16.260  1.00  0.00            
ATOM    926  CG  HID X  63     104.380  96.640  16.020  1.00  0.00            
ATOM    927  ND1 HID X  63     104.200  96.970  14.680  1.00  0.00            
ATOM    928  HD1 HID X  63     103.360  96.970  14.120  1.00  0.00            
ATOM    929  CE1 HID X  63     105.310  97.610  14.300  1.00  0.00            
ATOM    930  HE1 HID X  63     105.490  98.060  13.330  1.00  0.00            
ATOM    931  NE2 HID X  63     106.260  97.550  15.230  1.00  0.00            
ATOM    932  CD2 HID X  63     105.700  96.890  16.330  1.00  0.00            
ATOM    933  HD2 HID X  63     106.210  96.540  17.210  1.00  0.00            
ATOM    934  C   HID X  63     102.600  98.340  17.590  1.00  0.00            
ATOM    935  O   HID X  63     103.300  99.320  17.750  1.00  0.00            
ATOM    936  N   LYS X  64     101.400  98.520  16.940  1.00  0.00            
ATOM    937  H   LYS X  64     100.740  97.770  16.820  1.00  0.00            
ATOM    938  CA  LYS X  64     100.970  99.840  16.510  1.00  0.00            
ATOM    939  HA  LYS X  64     101.710 100.230  15.820  1.00  0.00            
ATOM    940  CB  LYS X  64      99.580  99.740  15.880  1.00  0.00            
ATOM    941  HB2 LYS X  64      99.480 100.730  15.430  1.00  0.00            
ATOM    942  HB3 LYS X  64      99.780  98.930  15.180  1.00  0.00            
ATOM    943  CG  LYS X  64      98.390  99.370  16.750  1.00  0.00            
ATOM    944  HG2 LYS X  64      98.550  98.470  17.350  1.00  0.00            
ATOM    945  HG3 LYS X  64      98.120 100.240  17.340  1.00  0.00            
ATOM    946  CD  LYS X  64      97.150  99.170  15.880  1.00  0.00            
ATOM    947  HD2 LYS X  64      96.240  99.200  16.480  1.00  0.00            
ATOM    948  HD3 LYS X  64      97.080  99.860  15.040  1.00  0.00            
ATOM    949  CE  LYS X  64      97.330  97.750  15.340  1.00  0.00            
ATOM    950  HE2 LYS X  64      98.290  97.630  14.840  1.00  0.00            
ATOM    951  HE3 LYS X  64      97.370  97.070  16.190  1.00  0.00            
ATOM    952  NZ  LYS X  64      96.290  97.310  14.400  1.00  0.00            
ATOM    953  HZ1 LYS X  64      96.320  96.320  14.210  1.00  0.00            
ATOM    954  HZ2 LYS X  64      95.400  97.570  14.790  1.00  0.00            
ATOM    955  HZ3 LYS X  64      96.330  97.810  13.520  1.00  0.00            
ATOM    956  C   LYS X  64     100.970 100.880  17.620  1.00  0.00            
ATOM    957  O   LYS X  64     101.440 102.000  17.490  1.00  0.00            
ATOM    958  N   GLN X  65     100.530 100.410  18.840  1.00  0.00            
ATOM    959  H   GLN X  65     100.530  99.400  18.940  1.00  0.00            
ATOM    960  CA  GLN X  65     100.300 101.140  20.070  1.00  0.00            
ATOM    961  HA  GLN X  65      99.800 102.050  19.750  1.00  0.00            
ATOM    962  CB  GLN X  65      99.410 100.350  21.020  1.00  0.00            
ATOM    963  HB2 GLN X  65      98.660 100.100  20.260  1.00  0.00            
ATOM    964  HB3 GLN X  65     100.030  99.570  21.450  1.00  0.00            
ATOM    965  CG  GLN X  65      98.760 101.160  22.140  1.00  0.00            
ATOM    966  HG2 GLN X  65      99.510 101.830  22.560  1.00  0.00            
ATOM    967  HG3 GLN X  65      98.010 101.780  21.650  1.00  0.00            
ATOM    968  CD  GLN X  65      98.120 100.310  23.230  1.00  0.00            
ATOM    969  OE1 GLN X  65      98.180  99.100  23.200  1.00  0.00            
ATOM    970  NE2 GLN X  65      97.420 101.030  24.170  1.00  0.00            
ATOM    971 1HE2 GLN X  65      97.270 102.020  24.020  1.00  0.00            
ATOM    972 2HE2 GLN X  65      97.030 100.520  24.960  1.00  0.00            
ATOM    973  C   GLN X  65     101.610 101.520  20.760  1.00  0.00            
ATOM    974  O   GLN X  65     101.800 102.630  21.210  1.00  0.00            
ATOM    975  N   ILE X  66     102.610 100.570  20.710  1.00  0.00            
ATOM    976  H   ILE X  66     102.310  99.710  20.280  1.00  0.00            
ATOM    977  CA  ILE X  66     103.980 100.850  21.100  1.00  0.00            
ATOM    978  HA  ILE X  66     103.960 101.420  22.030  1.00  0.00            
ATOM    979  CB  ILE X  66     104.730  99.540  21.290  1.00  0.00            
ATOM    980  HB  ILE X  66     104.540  98.930  20.400  1.00  0.00            
ATOM    981  CG2 ILE X  66     106.230  99.660  21.560  1.00  0.00            
ATOM    982 1HG2 ILE X  66     106.420 100.350  22.390  1.00  0.00            
ATOM    983 2HG2 ILE X  66     106.660  98.680  21.800  1.00  0.00            
ATOM    984 3HG2 ILE X  66     106.810 100.090  20.740  1.00  0.00            
ATOM    985  CG1 ILE X  66     104.220  98.870  22.560  1.00  0.00            
ATOM    986 2HG1 ILE X  66     104.870  99.100  23.400  1.00  0.00            
ATOM    987 3HG1 ILE X  66     103.190  99.140  22.790  1.00  0.00            
ATOM    988  CD1 ILE X  66     104.200  97.350  22.480  1.00  0.00            
ATOM    989 1HD1 ILE X  66     105.210  96.930  22.520  1.00  0.00            
ATOM    990 2HD1 ILE X  66     103.480  96.900  23.170  1.00  0.00            
ATOM    991 3HD1 ILE X  66     103.840  96.970  21.510  1.00  0.00            
ATOM    992  C   ILE X  66     104.650 101.830  20.140  1.00  0.00            
ATOM    993  O   ILE X  66     105.460 102.580  20.650  1.00  0.00            
ATOM    994  N   MET X  67     104.370 101.890  18.790  1.00  0.00            
ATOM    995  H   MET X  67     103.740 101.180  18.430  1.00  0.00            
ATOM    996  CA  MET X  67     104.960 102.960  18.020  1.00  0.00            
ATOM    997  HA  MET X  67     105.950 103.200  18.410  1.00  0.00            
ATOM    998  CB  MET X  67     105.100 102.610  16.540  1.00  0.00            
ATOM    999  HB2 MET X  67     104.090 102.770  16.160  1.00  0.00            
ATOM   1000  HB3 MET X  67     105.820 103.300  16.100  1.00  0.00            
ATOM   1001  CG  MET X  67     105.620 101.260  16.060  1.00  0.00            
ATOM   1002  HG2 MET X  67     104.970 100.480  16.470  1.00  0.00            
ATOM   1003  HG3 MET X  67     105.460 101.180  14.990  1.00  0.00            
ATOM   1004  SD  MET X  67     107.380 100.900  16.310  1.00  0.00            
ATOM   1005  CE  MET X  67     107.370 100.390  18.050  1.00  0.00            
ATOM   1006  HE1 MET X  67     106.840  99.440  18.100  1.00  0.00            
ATOM   1007  HE2 MET X  67     108.360 100.150  18.460  1.00  0.00            
ATOM   1008  HE3 MET X  67     106.970 101.180  18.690  1.00  0.00            
ATOM   1009  C   MET X  67     104.200 104.280  18.090  1.00  0.00            
ATOM   1010  O   MET X  67     104.730 105.350  17.870  1.00  0.00            
ATOM   1011  N   GLU X  68     102.920 104.230  18.610  1.00  0.00            
ATOM   1012  H   GLU X  68     102.460 103.340  18.750  1.00  0.00            
ATOM   1013  CA  GLU X  68     102.100 105.390  18.880  1.00  0.00            
ATOM   1014  HA  GLU X  68     102.250 106.150  18.110  1.00  0.00            
ATOM   1015  CB  GLU X  68     100.610 105.050  18.880  1.00  0.00            
ATOM   1016  HB2 GLU X  68     100.400 104.300  18.110  1.00  0.00            
ATOM   1017  HB3 GLU X  68     100.360 104.590  19.830  1.00  0.00            
ATOM   1018  CG  GLU X  68      99.650 106.220  18.670  1.00  0.00            
ATOM   1019  HG2 GLU X  68      98.640 105.890  18.900  1.00  0.00            
ATOM   1020  HG3 GLU X  68      99.960 107.010  19.350  1.00  0.00            
ATOM   1021  CD  GLU X  68      99.690 106.750  17.240  1.00  0.00            
ATOM   1022  OE1 GLU X  68      99.170 107.840  16.920  1.00  0.00            
ATOM   1023  OE2 GLU X  68     100.300 106.060  16.390  1.00  0.00            
ATOM   1024  C   GLU X  68     102.550 106.100  20.150  1.00  0.00            
ATOM   1025  O   GLU X  68     102.760 107.300  20.040  1.00  0.00            
ATOM   1026  N   ASN X  69     102.730 105.440  21.340  1.00  0.00            
ATOM   1027  H   ASN X  69     102.660 104.430  21.330  1.00  0.00            
ATOM   1028  CA  ASN X  69     102.980 106.050  22.630  1.00  0.00            
ATOM   1029  HA  ASN X  69     102.270 106.860  22.790  1.00  0.00            
ATOM   1030  CB  ASN X  69     102.750 105.070  23.780  1.00  0.00            
ATOM   1031  HB2 ASN X  69     101.920 104.380  23.640  1.00  0.00            
ATOM   1032  HB3 ASN X  69     103.680 104.520  23.890  1.00  0.00            
ATOM   1033  CG  ASN X  69     102.570 105.750  25.130  1.00  0.00            
ATOM   1034  OD1 ASN X  69     103.470 106.190  25.830  1.00  0.00            
ATOM   1035  ND2 ASN X  69     101.280 105.650  25.620  1.00  0.00            
ATOM   1036 1HD2 ASN X  69     100.730 105.090  24.980  1.00  0.00            
ATOM   1037 2HD2 ASN X  69     100.960 105.970  26.520  1.00  0.00            
ATOM   1038  C   ASN X  69     104.330 106.750  22.750  1.00  0.00            
ATOM   1039  O   ASN X  69     105.320 106.270  22.240  1.00  0.00            
ATOM   1040  N   ALA X  70     104.360 107.980  23.370  1.00  0.00            
ATOM   1041  H   ALA X  70     103.530 108.370  23.810  1.00  0.00            
ATOM   1042  CA  ALA X  70     105.550 108.790  23.560  1.00  0.00            
ATOM   1043  HA  ALA X  70     105.960 108.910  22.550  1.00  0.00            
ATOM   1044  CB  ALA X  70     105.090 110.200  23.920  1.00  0.00            
ATOM   1045  HB1 ALA X  70     104.450 110.520  23.080  1.00  0.00            
ATOM   1046  HB2 ALA X  70     104.540 110.270  24.870  1.00  0.00            
ATOM   1047  HB3 ALA X  70     105.890 110.910  24.110  1.00  0.00            
ATOM   1048  C   ALA X  70     106.660 108.230  24.440  1.00  0.00            
ATOM   1049  O   ALA X  70     107.720 107.930  23.920  1.00  0.00            
ATOM   1050  N   GLU X  71     106.490 108.250  25.810  1.00  0.00            
ATOM   1051  H   GLU X  71     105.520 108.340  26.120  1.00  0.00            
ATOM   1052  CA  GLU X  71     107.510 108.200  26.840  1.00  0.00            
ATOM   1053  HA  GLU X  71     108.100 109.110  26.770  1.00  0.00            
ATOM   1054  CB  GLU X  71     106.910 108.100  28.240  1.00  0.00            
ATOM   1055  HB2 GLU X  71     106.100 107.380  28.210  1.00  0.00            
ATOM   1056  HB3 GLU X  71     107.680 107.760  28.940  1.00  0.00            
ATOM   1057  CG  GLU X  71     106.450 109.480  28.710  1.00  0.00            
ATOM   1058  HG2 GLU X  71     106.180 109.420  29.770  1.00  0.00            
ATOM   1059  HG3 GLU X  71     107.300 110.150  28.760  1.00  0.00            
ATOM   1060  CD  GLU X  71     105.300 110.220  28.050  1.00  0.00            
ATOM   1061  OE1 GLU X  71     105.280 111.460  27.900  1.00  0.00            
ATOM   1062  OE2 GLU X  71     104.310 109.590  27.620  1.00  0.00            
ATOM   1063  C   GLU X  71     108.490 107.070  26.550  1.00  0.00            
ATOM   1064  O   GLU X  71     109.670 107.350  26.430  1.00  0.00            
ATOM   1065  N   ILE X  72     107.950 105.820  26.340  1.00  0.00            
ATOM   1066  H   ILE X  72     106.940 105.770  26.420  1.00  0.00            
ATOM   1067  CA  ILE X  72     108.680 104.590  26.150  1.00  0.00            
ATOM   1068  HA  ILE X  72     109.420 104.550  26.950  1.00  0.00            
ATOM   1069  CB  ILE X  72     107.820 103.340  26.290  1.00  0.00            
ATOM   1070  HB  ILE X  72     108.360 102.470  25.930  1.00  0.00            
ATOM   1071  CG2 ILE X  72     107.420 103.170  27.750  1.00  0.00            
ATOM   1072 1HG2 ILE X  72     108.380 102.970  28.230  1.00  0.00            
ATOM   1073 2HG2 ILE X  72     106.940 104.100  28.100  1.00  0.00            
ATOM   1074 3HG2 ILE X  72     106.800 102.280  27.920  1.00  0.00            
ATOM   1075  CG1 ILE X  72     106.540 103.440  25.470  1.00  0.00            
ATOM   1076 2HG1 ILE X  72     105.910 102.650  25.880  1.00  0.00            
ATOM   1077 3HG1 ILE X  72     106.010 104.390  25.540  1.00  0.00            
ATOM   1078  CD1 ILE X  72     106.660 103.010  24.010  1.00  0.00            
ATOM   1079 1HD1 ILE X  72     107.290 103.710  23.460  1.00  0.00            
ATOM   1080 2HD1 ILE X  72     107.030 101.970  24.040  1.00  0.00            
ATOM   1081 3HD1 ILE X  72     105.690 103.050  23.500  1.00  0.00            
ATOM   1082  C   ILE X  72     109.540 104.640  24.890  1.00  0.00            
ATOM   1083  O   ILE X  72     110.510 103.910  24.830  1.00  0.00            
ATOM   1084  N   ASN X  73     109.340 105.540  23.870  1.00  0.00            
ATOM   1085  H   ASN X  73     108.520 106.100  24.080  1.00  0.00            
ATOM   1086  CA  ASN X  73     110.160 105.740  22.690  1.00  0.00            
ATOM   1087  HA  ASN X  73     110.850 104.920  22.520  1.00  0.00            
ATOM   1088  CB  ASN X  73     109.280 105.720  21.450  1.00  0.00            
ATOM   1089  HB2 ASN X  73     108.470 106.440  21.580  1.00  0.00            
ATOM   1090  HB3 ASN X  73     109.870 105.990  20.560  1.00  0.00            
ATOM   1091  CG  ASN X  73     108.690 104.350  21.140  1.00  0.00            
ATOM   1092  OD1 ASN X  73     109.200 103.290  21.460  1.00  0.00            
ATOM   1093  ND2 ASN X  73     107.410 104.440  20.640  1.00  0.00            
ATOM   1094 1HD2 ASN X  73     106.910 105.310  20.770  1.00  0.00            
ATOM   1095 2HD2 ASN X  73     106.890 103.590  20.810  1.00  0.00            
ATOM   1096  C   ASN X  73     111.020 107.000  22.790  1.00  0.00            
ATOM   1097  O   ASN X  73     112.030 107.110  22.110  1.00  0.00            
ATOM   1098  N   ASN X  74     110.690 107.950  23.730  1.00  0.00            
ATOM   1099  H   ASN X  74     109.920 107.720  24.340  1.00  0.00            
ATOM   1100  CA  ASN X  74     111.470 109.150  23.960  1.00  0.00            
ATOM   1101  HA  ASN X  74     111.800 109.580  23.020  1.00  0.00            
ATOM   1102  CB  ASN X  74     110.680 110.170  24.790  1.00  0.00            
ATOM   1103  HB2 ASN X  74     110.280 109.730  25.700  1.00  0.00            
ATOM   1104  HB3 ASN X  74     111.410 110.820  25.270  1.00  0.00            
ATOM   1105  CG  ASN X  74     109.620 110.970  24.040  1.00  0.00            
ATOM   1106  OD1 ASN X  74     108.460 110.930  24.400  1.00  0.00            
ATOM   1107  ND2 ASN X  74     110.080 111.810  23.050  1.00  0.00            
ATOM   1108 1HD2 ASN X  74     111.100 111.840  23.090  1.00  0.00            
ATOM   1109 2HD2 ASN X  74     109.470 112.560  22.750  1.00  0.00            
ATOM   1110  C   ASN X  74     112.700 108.610  24.680  1.00  0.00            
ATOM   1111  O   ASN X  74     113.810 108.900  24.290  1.00  0.00            
ATOM   1112  N   ILE X  75     112.460 107.880  25.830  1.00  0.00            
ATOM   1113  H   ILE X  75     111.500 107.800  26.140  1.00  0.00            
ATOM   1114  CA  ILE X  75     113.490 107.450  26.750  1.00  0.00            
ATOM   1115  HA  ILE X  75     114.090 108.280  27.130  1.00  0.00            
ATOM   1116  CB  ILE X  75     112.800 106.920  28.000  1.00  0.00            
ATOM   1117  HB  ILE X  75     112.190 106.080  27.670  1.00  0.00            
ATOM   1118  CG2 ILE X  75     113.790 106.360  29.010  1.00  0.00            
ATOM   1119 1HG2 ILE X  75     113.340 105.940  29.920  1.00  0.00            
ATOM   1120 2HG2 ILE X  75     114.480 105.610  28.610  1.00  0.00            
ATOM   1121 3HG2 ILE X  75     114.470 107.150  29.360  1.00  0.00            
ATOM   1122  CG1 ILE X  75     111.840 107.860  28.730  1.00  0.00            
ATOM   1123 2HG1 ILE X  75     112.350 108.730  29.130  1.00  0.00            
ATOM   1124 3HG1 ILE X  75     111.210 108.390  28.020  1.00  0.00            
ATOM   1125  CD1 ILE X  75     110.900 107.280  29.790  1.00  0.00            
ATOM   1126 1HD1 ILE X  75     111.500 106.850  30.600  1.00  0.00            
ATOM   1127 2HD1 ILE X  75     110.250 108.100  30.130  1.00  0.00            
ATOM   1128 3HD1 ILE X  75     110.290 106.450  29.430  1.00  0.00            
ATOM   1129  C   ILE X  75     114.550 106.630  26.020  1.00  0.00            
ATOM   1130  O   ILE X  75     115.740 106.660  26.280  1.00  0.00            
ATOM   1131  N   ILE X  76     114.170 105.650  25.130  1.00  0.00            
ATOM   1132  H   ILE X  76     113.190 105.400  25.070  1.00  0.00            
ATOM   1133  CA  ILE X  76     115.110 104.840  24.370  1.00  0.00            
ATOM   1134  HA  ILE X  76     115.660 104.410  25.200  1.00  0.00            
ATOM   1135  CB  ILE X  76     114.540 103.750  23.470  1.00  0.00            
ATOM   1136  HB  ILE X  76     115.410 103.290  23.010  1.00  0.00            
ATOM   1137  CG2 ILE X  76     113.830 102.760  24.390  1.00  0.00            
ATOM   1138 1HG2 ILE X  76     113.100 103.280  25.020  1.00  0.00            
ATOM   1139 2HG2 ILE X  76     113.330 101.960  23.820  1.00  0.00            
ATOM   1140 3HG2 ILE X  76     114.530 102.180  25.000  1.00  0.00            
ATOM   1141  CG1 ILE X  76     113.700 104.310  22.330  1.00  0.00            
ATOM   1142 2HG1 ILE X  76     112.880 104.890  22.760  1.00  0.00            
ATOM   1143 3HG1 ILE X  76     114.180 105.040  21.670  1.00  0.00            
ATOM   1144  CD1 ILE X  76     113.150 103.250  21.380  1.00  0.00            
ATOM   1145 1HD1 ILE X  76     112.430 103.760  20.740  1.00  0.00            
ATOM   1146 2HD1 ILE X  76     113.910 102.710  20.810  1.00  0.00            
ATOM   1147 3HD1 ILE X  76     112.570 102.540  21.980  1.00  0.00            
ATOM   1148  C   ILE X  76     116.080 105.750  23.630  1.00  0.00            
ATOM   1149  O   ILE X  76     117.290 105.610  23.610  1.00  0.00            
ATOM   1150  N   LYS X  77     115.570 106.880  23.020  1.00  0.00            
ATOM   1151  H   LYS X  77     114.600 107.130  23.170  1.00  0.00            
ATOM   1152  CA  LYS X  77     116.410 107.780  22.260  1.00  0.00            
ATOM   1153  HA  LYS X  77     117.070 107.240  21.570  1.00  0.00            
ATOM   1154  CB  LYS X  77     115.460 108.520  21.340  1.00  0.00            
ATOM   1155  HB2 LYS X  77     114.740 109.010  22.000  1.00  0.00            
ATOM   1156  HB3 LYS X  77     116.000 109.400  21.000  1.00  0.00            
ATOM   1157  CG  LYS X  77     114.780 107.780  20.190  1.00  0.00            
ATOM   1158  HG2 LYS X  77     115.620 107.250  19.730  1.00  0.00            
ATOM   1159  HG3 LYS X  77     114.060 107.110  20.670  1.00  0.00            
ATOM   1160  CD  LYS X  77     113.930 108.590  19.220  1.00  0.00            
ATOM   1161  HD2 LYS X  77     114.540 109.420  18.840  1.00  0.00            
ATOM   1162  HD3 LYS X  77     113.570 108.070  18.330  1.00  0.00            
ATOM   1163  CE  LYS X  77     112.690 109.210  19.850  1.00  0.00            
ATOM   1164  HE2 LYS X  77     111.870 108.520  20.050  1.00  0.00            
ATOM   1165  HE3 LYS X  77     113.010 109.580  20.830  1.00  0.00            
ATOM   1166  NZ  LYS X  77     112.070 110.300  19.090  1.00  0.00            
ATOM   1167  HZ1 LYS X  77     111.890 110.030  18.130  1.00  0.00            
ATOM   1168  HZ2 LYS X  77     111.150 110.510  19.450  1.00  0.00            
ATOM   1169  HZ3 LYS X  77     112.650 111.100  18.880  1.00  0.00            
ATOM   1170  C   LYS X  77     117.270 108.630  23.180  1.00  0.00            
ATOM   1171  O   LYS X  77     118.360 108.990  22.770  1.00  0.00            
ATOM   1172  N   ILE X  78     116.790 109.010  24.420  1.00  0.00            
ATOM   1173  H   ILE X  78     115.810 108.770  24.440  1.00  0.00            
ATOM   1174  CA  ILE X  78     117.440 109.840  25.410  1.00  0.00            
ATOM   1175  HA  ILE X  78     117.870 110.630  24.790  1.00  0.00            
ATOM   1176  CB  ILE X  78     116.450 110.410  26.420  1.00  0.00            
ATOM   1177  HB  ILE X  78     115.940 109.540  26.820  1.00  0.00            
ATOM   1178  CG2 ILE X  78     117.130 111.210  27.530  1.00  0.00            
ATOM   1179 1HG2 ILE X  78     117.640 112.080  27.090  1.00  0.00            
ATOM   1180 2HG2 ILE X  78     116.450 111.550  28.320  1.00  0.00            
ATOM   1181 3HG2 ILE X  78     117.870 110.620  28.070  1.00  0.00            
ATOM   1182  CG1 ILE X  78     115.370 111.290  25.770  1.00  0.00            
ATOM   1183 2HG1 ILE X  78     115.760 112.280  25.530  1.00  0.00            
ATOM   1184 3HG1 ILE X  78     115.020 110.980  24.780  1.00  0.00            
ATOM   1185  CD1 ILE X  78     114.140 111.510  26.640  1.00  0.00            
ATOM   1186 1HD1 ILE X  78     114.370 111.550  27.710  1.00  0.00            
ATOM   1187 2HD1 ILE X  78     113.580 112.360  26.230  1.00  0.00            
ATOM   1188 3HD1 ILE X  78     113.460 110.660  26.540  1.00  0.00            
ATOM   1189  C   ILE X  78     118.570 109.060  26.070  1.00  0.00            
ATOM   1190  O   ILE X  78     119.690 109.530  26.150  1.00  0.00            
ATOM   1191  N   VAL X  79     118.230 107.880  26.700  1.00  0.00            
ATOM   1192  H   VAL X  79     117.260 107.610  26.620  1.00  0.00            
ATOM   1193  CA  VAL X  79     119.170 107.020  27.380  1.00  0.00            
ATOM   1194  HA  VAL X  79     119.760 107.510  28.160  1.00  0.00            
ATOM   1195  CB  VAL X  79     118.420 105.950  28.170  1.00  0.00            
ATOM   1196  HB  VAL X  79     117.940 105.230  27.500  1.00  0.00            
ATOM   1197  CG1 VAL X  79     119.420 105.190  29.030  1.00  0.00            
ATOM   1198 1HG1 VAL X  79     120.210 104.730  28.420  1.00  0.00            
ATOM   1199 2HG1 VAL X  79     119.910 105.760  29.830  1.00  0.00            
ATOM   1200 3HG1 VAL X  79     118.990 104.270  29.450  1.00  0.00            
ATOM   1201  CG2 VAL X  79     117.330 106.430  29.110  1.00  0.00            
ATOM   1202 1HG2 VAL X  79     116.860 105.590  29.650  1.00  0.00            
ATOM   1203 2HG2 VAL X  79     117.730 107.010  29.950  1.00  0.00            
ATOM   1204 3HG2 VAL X  79     116.650 107.050  28.500  1.00  0.00            
ATOM   1205  C   VAL X  79     120.170 106.460  26.380  1.00  0.00            
ATOM   1206  O   VAL X  79     121.350 106.290  26.640  1.00  0.00            
ATOM   1207  N   GLY X  80     119.710 106.240  25.100  1.00  0.00            
ATOM   1208  H   GLY X  80     118.710 106.320  24.930  1.00  0.00            
ATOM   1209  CA  GLY X  80     120.500 105.720  24.000  1.00  0.00            
ATOM   1210  HA2 GLY X  80     120.190 106.180  23.070  1.00  0.00            
ATOM   1211  HA3 GLY X  80     121.550 105.990  24.150  1.00  0.00            
ATOM   1212  C   GLY X  80     120.410 104.220  23.780  1.00  0.00            
ATOM   1213  O   GLY X  80     121.390 103.680  23.300  1.00  0.00            
ATOM   1214  N   LEU X  81     119.300 103.620  24.340  1.00  0.00            
ATOM   1215  H   LEU X  81     118.570 104.260  24.620  1.00  0.00            
ATOM   1216  CA  LEU X  81     118.970 102.220  24.440  1.00  0.00            
ATOM   1217  HA  LEU X  81     119.880 101.740  24.800  1.00  0.00            
ATOM   1218  CB  LEU X  81     117.780 102.080  25.390  1.00  0.00            
ATOM   1219  HB2 LEU X  81     117.050 102.800  25.010  1.00  0.00            
ATOM   1220  HB3 LEU X  81     117.370 101.080  25.260  1.00  0.00            
ATOM   1221  CG  LEU X  81     117.970 102.420  26.870  1.00  0.00            
ATOM   1222  HG  LEU X  81     118.630 103.280  26.850  1.00  0.00            
ATOM   1223  CD1 LEU X  81     116.670 102.720  27.610  1.00  0.00            
ATOM   1224 1HD1 LEU X  81     116.080 103.510  27.140  1.00  0.00            
ATOM   1225 2HD1 LEU X  81     116.100 101.790  27.530  1.00  0.00            
ATOM   1226 3HD1 LEU X  81     116.870 102.980  28.660  1.00  0.00            
ATOM   1227  CD2 LEU X  81     118.670 101.200  27.460  1.00  0.00            
ATOM   1228 1HD2 LEU X  81     118.080 100.280  27.350  1.00  0.00            
ATOM   1229 2HD2 LEU X  81     119.610 100.990  26.930  1.00  0.00            
ATOM   1230 3HD2 LEU X  81     118.970 101.290  28.510  1.00  0.00            
ATOM   1231  C   LEU X  81     118.770 101.690  23.030  1.00  0.00            
ATOM   1232  O   LEU X  81     118.070 102.290  22.240  1.00  0.00            
ATOM   1233  N   GLN X  82     119.310 100.460  22.730  1.00  0.00            
ATOM   1234  H   GLN X  82     119.720 100.020  23.550  1.00  0.00            
ATOM   1235  CA  GLN X  82     119.400  99.820  21.440  1.00  0.00            
ATOM   1236  HA  GLN X  82     118.920 100.470  20.710  1.00  0.00            
ATOM   1237  CB  GLN X  82     120.870  99.490  21.200  1.00  0.00            
ATOM   1238  HB2 GLN X  82     121.520 100.310  21.490  1.00  0.00            
ATOM   1239  HB3 GLN X  82     121.160  98.620  21.800  1.00  0.00            
ATOM   1240  CG  GLN X  82     121.150  99.180  19.740  1.00  0.00            
ATOM   1241  HG2 GLN X  82     122.170  98.800  19.760  1.00  0.00            
ATOM   1242  HG3 GLN X  82     120.580  98.390  19.250  1.00  0.00            
ATOM   1243  CD  GLN X  82     121.210 100.380  18.800  1.00  0.00            
ATOM   1244  OE1 GLN X  82     120.500 101.360  18.950  1.00  0.00            
ATOM   1245  NE2 GLN X  82     122.100 100.400  17.750  1.00  0.00            
ATOM   1246 1HE2 GLN X  82     122.630  99.540  17.640  1.00  0.00            
ATOM   1247 2HE2 GLN X  82     122.050 101.090  17.010  1.00  0.00            
ATOM   1248  C   GLN X  82     118.610  98.520  21.530  1.00  0.00            
ATOM   1249  O   GLN X  82     118.410  98.000  22.610  1.00  0.00            
ATOM   1250  N   TYR X  83     118.160  97.890  20.390  1.00  0.00            
ATOM   1251  H   TYR X  83     118.290  98.370  19.510  1.00  0.00            
ATOM   1252  CA  TYR X  83     117.140  96.860  20.410  1.00  0.00            
ATOM   1253  HA  TYR X  83     116.330  97.390  20.910  1.00  0.00            
ATOM   1254  CB  TYR X  83     116.710  96.570  18.970  1.00  0.00            
ATOM   1255  HB2 TYR X  83     116.480  97.570  18.580  1.00  0.00            
ATOM   1256  HB3 TYR X  83     117.540  96.200  18.350  1.00  0.00            
ATOM   1257  CG  TYR X  83     115.520  95.650  18.970  1.00  0.00            
ATOM   1258  CD1 TYR X  83     114.310  96.170  19.430  1.00  0.00            
ATOM   1259  HD1 TYR X  83     114.260  97.220  19.720  1.00  0.00            
ATOM   1260  CE1 TYR X  83     113.170  95.370  19.560  1.00  0.00            
ATOM   1261  HE1 TYR X  83     112.200  95.640  19.990  1.00  0.00            
ATOM   1262  CZ  TYR X  83     113.190  94.030  19.140  1.00  0.00            
ATOM   1263  OH  TYR X  83     112.110  93.220  19.340  1.00  0.00            
ATOM   1264  HH  TYR X  83     111.440  93.700  19.830  1.00  0.00            
ATOM   1265  CE2 TYR X  83     114.360  93.560  18.510  1.00  0.00            
ATOM   1266  HE2 TYR X  83     114.390  92.500  18.290  1.00  0.00            
ATOM   1267  CD2 TYR X  83     115.510  94.350  18.450  1.00  0.00            
ATOM   1268  HD2 TYR X  83     116.380  93.880  17.990  1.00  0.00            
ATOM   1269  C   TYR X  83     117.580  95.560  21.080  1.00  0.00            
ATOM   1270  O   TYR X  83     118.510  94.930  20.600  1.00  0.00            
ATOM   1271  N   LYS X  84     116.900  95.280  22.240  1.00  0.00            
ATOM   1272  H   LYS X  84     116.180  95.980  22.420  1.00  0.00            
ATOM   1273  CA  LYS X  84     117.020  94.210  23.210  1.00  0.00            
ATOM   1274  HA  LYS X  84     116.760  94.660  24.160  1.00  0.00            
ATOM   1275  CB  LYS X  84     116.020  93.080  22.990  1.00  0.00            
ATOM   1276  HB2 LYS X  84     116.240  92.530  22.080  1.00  0.00            
ATOM   1277  HB3 LYS X  84     116.150  92.360  23.800  1.00  0.00            
ATOM   1278  CG  LYS X  84     114.560  93.550  23.010  1.00  0.00            
ATOM   1279  HG2 LYS X  84     114.310  94.170  23.870  1.00  0.00            
ATOM   1280  HG3 LYS X  84     114.430  94.220  22.170  1.00  0.00            
ATOM   1281  CD  LYS X  84     113.560  92.400  23.030  1.00  0.00            
ATOM   1282  HD2 LYS X  84     113.750  91.580  22.330  1.00  0.00            
ATOM   1283  HD3 LYS X  84     113.670  91.960  24.030  1.00  0.00            
ATOM   1284  CE  LYS X  84     112.130  92.910  22.830  1.00  0.00            
ATOM   1285  HE2 LYS X  84     112.160  93.910  23.260  1.00  0.00            
ATOM   1286  HE3 LYS X  84     111.760  92.970  21.810  1.00  0.00            
ATOM   1287  NZ  LYS X  84     111.220  92.030  23.560  1.00  0.00            
ATOM   1288  HZ1 LYS X  84     110.980  91.210  23.020  1.00  0.00            
ATOM   1289  HZ2 LYS X  84     111.410  91.790  24.530  1.00  0.00            
ATOM   1290  HZ3 LYS X  84     110.340  92.530  23.590  1.00  0.00            
ATOM   1291  C   LYS X  84     118.440  93.700  23.460  1.00  0.00            
ATOM   1292  O   LYS X  84     118.670  92.500  23.510  1.00  0.00            
ATOM   1293  N   LYS X  85     119.450  94.630  23.530  1.00  0.00            
ATOM   1294  H   LYS X  85     119.140  95.580  23.360  1.00  0.00            
ATOM   1295  CA  LYS X  85     120.880  94.500  23.740  1.00  0.00            
ATOM   1296  HA  LYS X  85     121.290  93.680  23.160  1.00  0.00            
ATOM   1297  CB  LYS X  85     121.540  95.760  23.180  1.00  0.00            
ATOM   1298  HB2 LYS X  85     121.180  95.870  22.160  1.00  0.00            
ATOM   1299  HB3 LYS X  85     121.220  96.630  23.740  1.00  0.00            
ATOM   1300  CG  LYS X  85     123.060  95.790  23.280  1.00  0.00            
ATOM   1301  HG2 LYS X  85     123.320  95.620  24.320  1.00  0.00            
ATOM   1302  HG3 LYS X  85     123.570  95.110  22.600  1.00  0.00            
ATOM   1303  CD  LYS X  85     123.600  97.160  22.850  1.00  0.00            
ATOM   1304  HD2 LYS X  85     123.420  97.370  21.790  1.00  0.00            
ATOM   1305  HD3 LYS X  85     123.110  97.930  23.440  1.00  0.00            
ATOM   1306  CE  LYS X  85     125.110  97.280  23.020  1.00  0.00            
ATOM   1307  HE2 LYS X  85     125.420  98.310  22.860  1.00  0.00            
ATOM   1308  HE3 LYS X  85     125.470  97.100  24.030  1.00  0.00            
ATOM   1309  NZ  LYS X  85     125.820  96.340  22.140  1.00  0.00            
ATOM   1310  HZ1 LYS X  85     125.530  95.380  22.240  1.00  0.00            
ATOM   1311  HZ2 LYS X  85     125.810  96.580  21.160  1.00  0.00            
ATOM   1312  HZ3 LYS X  85     126.800  96.330  22.410  1.00  0.00            
ATOM   1313  C   LYS X  85     121.240  94.190  25.190  1.00  0.00            
ATOM   1314  O   LYS X  85     120.700  94.800  26.100  1.00  0.00            
ATOM   1315  N   ASN X  86     122.230  93.260  25.410  1.00  0.00            
ATOM   1316  H   ASN X  86     122.690  92.940  24.570  1.00  0.00            
ATOM   1317  CA  ASN X  86     122.910  93.010  26.670  1.00  0.00            
ATOM   1318  HA  ASN X  86     122.150  93.100  27.450  1.00  0.00            
ATOM   1319  CB  ASN X  86     123.500  91.600  26.680  1.00  0.00            
ATOM   1320  HB2 ASN X  86     122.720  90.930  26.320  1.00  0.00            
ATOM   1321  HB3 ASN X  86     124.260  91.510  25.900  1.00  0.00            
ATOM   1322  CG  ASN X  86     124.080  91.190  28.020  1.00  0.00            
ATOM   1323  OD1 ASN X  86     124.890  91.870  28.620  1.00  0.00            
ATOM   1324  ND2 ASN X  86     123.560  90.060  28.620  1.00  0.00            
ATOM   1325 1HD2 ASN X  86     122.980  89.340  28.190  1.00  0.00            
ATOM   1326 2HD2 ASN X  86     124.000  89.800  29.500  1.00  0.00            
ATOM   1327  C   ASN X  86     123.900  94.130  26.960  1.00  0.00            
ATOM   1328  O   ASN X  86     124.760  94.610  26.240  1.00  0.00            
ATOM   1329  N   TYR X  87     123.760  94.600  28.250  1.00  0.00            
ATOM   1330  H   TYR X  87     123.140  94.040  28.830  1.00  0.00            
ATOM   1331  CA  TYR X  87     124.600  95.590  28.890  1.00  0.00            
ATOM   1332  HA  TYR X  87     125.340  96.020  28.220  1.00  0.00            
ATOM   1333  CB  TYR X  87     123.640  96.720  29.260  1.00  0.00            
ATOM   1334  HB2 TYR X  87     122.820  96.300  29.860  1.00  0.00            
ATOM   1335  HB3 TYR X  87     124.190  97.390  29.930  1.00  0.00            
ATOM   1336  CG  TYR X  87     123.180  97.500  28.040  1.00  0.00            
ATOM   1337  CD1 TYR X  87     124.040  98.160  27.160  1.00  0.00            
ATOM   1338  HD1 TYR X  87     125.120  98.130  27.340  1.00  0.00            
ATOM   1339  CE1 TYR X  87     123.570  98.950  26.110  1.00  0.00            
ATOM   1340  HE1 TYR X  87     124.320  99.390  25.460  1.00  0.00            
ATOM   1341  CZ  TYR X  87     122.190  99.030  25.850  1.00  0.00            
ATOM   1342  OH  TYR X  87     121.680  99.870  24.900  1.00  0.00            
ATOM   1343  HH  TYR X  87     122.360 100.270  24.360  1.00  0.00            
ATOM   1344  CE2 TYR X  87     121.350  98.170  26.580  1.00  0.00            
ATOM   1345  HE2 TYR X  87     120.270  98.170  26.420  1.00  0.00            
ATOM   1346  CD2 TYR X  87     121.820  97.500  27.710  1.00  0.00            
ATOM   1347  HD2 TYR X  87     121.150  96.900  28.320  1.00  0.00            
ATOM   1348  C   TYR X  87     125.260  95.150  30.180  1.00  0.00            
ATOM   1349  O   TYR X  87     125.670  95.900  31.050  1.00  0.00            
ATOM   1350  N   GLU X  88     125.580  93.830  30.400  1.00  0.00            
ATOM   1351  H   GLU X  88     125.420  93.220  29.620  1.00  0.00            
ATOM   1352  CA  GLU X  88     126.290  93.270  31.530  1.00  0.00            
ATOM   1353  HA  GLU X  88     125.870  93.770  32.400  1.00  0.00            
ATOM   1354  CB  GLU X  88     126.010  91.780  31.720  1.00  0.00            
ATOM   1355  HB2 GLU X  88     126.270  91.520  32.750  1.00  0.00            
ATOM   1356  HB3 GLU X  88     124.960  91.520  31.640  1.00  0.00            
ATOM   1357  CG  GLU X  88     126.870  90.890  30.830  1.00  0.00            
ATOM   1358  HG2 GLU X  88     127.040  91.410  29.880  1.00  0.00            
ATOM   1359  HG3 GLU X  88     127.860  90.860  31.290  1.00  0.00            
ATOM   1360  CD  GLU X  88     126.390  89.460  30.640  1.00  0.00            
ATOM   1361  OE1 GLU X  88     127.190  88.580  30.260  1.00  0.00            
ATOM   1362  OE2 GLU X  88     125.210  89.120  30.870  1.00  0.00            
ATOM   1363  C   GLU X  88     127.780  93.570  31.630  1.00  0.00            
ATOM   1364  O   GLU X  88     128.350  93.530  32.710  1.00  0.00            
ATOM   1365  N   ASP X  89     128.340  94.020  30.450  1.00  0.00            
ATOM   1366  H   ASP X  89     127.760  94.060  29.620  1.00  0.00            
ATOM   1367  CA  ASP X  89     129.660  94.600  30.450  1.00  0.00            
ATOM   1368  HA  ASP X  89     130.250  94.180  31.260  1.00  0.00            
ATOM   1369  CB  ASP X  89     130.440  94.110  29.230  1.00  0.00            
ATOM   1370  HB2 ASP X  89     130.240  93.040  29.140  1.00  0.00            
ATOM   1371  HB3 ASP X  89     130.020  94.580  28.340  1.00  0.00            
ATOM   1372  CG  ASP X  89     131.950  94.320  29.200  1.00  0.00            
ATOM   1373  OD1 ASP X  89     132.510  95.080  30.020  1.00  0.00            
ATOM   1374  OD2 ASP X  89     132.610  93.700  28.340  1.00  0.00            
ATOM   1375  C   ASP X  89     129.590  96.120  30.600  1.00  0.00            
ATOM   1376  O   ASP X  89     128.860  96.820  29.920  1.00  0.00            
ATOM   1377  N   GLU X  90     130.540  96.640  31.440  1.00  0.00            
ATOM   1378  H   GLU X  90     130.820  96.020  32.190  1.00  0.00            
ATOM   1379  CA  GLU X  90     130.720  98.080  31.550  1.00  0.00            
ATOM   1380  HA  GLU X  90     129.790  98.540  31.880  1.00  0.00            
ATOM   1381  CB  GLU X  90     131.820  98.500  32.520  1.00  0.00            
ATOM   1382  HB2 GLU X  90     132.820  98.200  32.230  1.00  0.00            
ATOM   1383  HB3 GLU X  90     131.890  99.590  32.560  1.00  0.00            
ATOM   1384  CG  GLU X  90     131.500  97.890  33.880  1.00  0.00            
ATOM   1385  HG2 GLU X  90     131.720  98.510  34.740  1.00  0.00            
ATOM   1386  HG3 GLU X  90     130.420  97.770  33.960  1.00  0.00            
ATOM   1387  CD  GLU X  90     132.280  96.590  33.950  1.00  0.00            
ATOM   1388  OE1 GLU X  90     133.510  96.650  34.150  1.00  0.00            
ATOM   1389  OE2 GLU X  90     131.640  95.520  33.900  1.00  0.00            
ATOM   1390  C   GLU X  90     131.140  98.720  30.230  1.00  0.00            
ATOM   1391  O   GLU X  90     130.870  99.890  30.040  1.00  0.00            
ATOM   1392  N   ASP X  91     131.800  97.950  29.300  1.00  0.00            
ATOM   1393  H   ASP X  91     132.050  96.990  29.500  1.00  0.00            
ATOM   1394  CA  ASP X  91     132.090  98.420  27.960  1.00  0.00            
ATOM   1395  HA  ASP X  91     132.510  99.430  28.030  1.00  0.00            
ATOM   1396  CB  ASP X  91     133.170  97.570  27.300  1.00  0.00            
ATOM   1397  HB2 ASP X  91     132.870  96.540  27.460  1.00  0.00            
ATOM   1398  HB3 ASP X  91     133.140  97.650  26.210  1.00  0.00            
ATOM   1399  CG  ASP X  91     134.600  97.770  27.780  1.00  0.00            
ATOM   1400  OD1 ASP X  91     135.350  96.770  27.820  1.00  0.00            
ATOM   1401  OD2 ASP X  91     135.080  98.840  28.220  1.00  0.00            
ATOM   1402  C   ASP X  91     130.830  98.480  27.100  1.00  0.00            
ATOM   1403  O   ASP X  91     130.790  99.340  26.240  1.00  0.00            
ATOM   1404  N   SER X  92     129.830  97.570  27.390  1.00  0.00            
ATOM   1405  H   SER X  92     130.000  96.880  28.110  1.00  0.00            
ATOM   1406  CA  SER X  92     128.650  97.620  26.540  1.00  0.00            
ATOM   1407  HA  SER X  92     128.770  97.790  25.480  1.00  0.00            
ATOM   1408  CB  SER X  92     127.860  96.310  26.600  1.00  0.00            
ATOM   1409  HB2 SER X  92     128.440  95.590  26.030  1.00  0.00            
ATOM   1410  HB3 SER X  92     127.710  96.080  27.650  1.00  0.00            
ATOM   1411  OG  SER X  92     126.630  96.610  25.970  1.00  0.00            
ATOM   1412  HG  SER X  92     125.980  95.910  26.040  1.00  0.00            
ATOM   1413  C   SER X  92     127.830  98.790  27.070  1.00  0.00            
ATOM   1414  O   SER X  92     127.260  99.550  26.310  1.00  0.00            
ATOM   1415  N   LEU X  93     127.760  98.960  28.440  1.00  0.00            
ATOM   1416  H   LEU X  93     128.390  98.350  28.950  1.00  0.00            
ATOM   1417  CA  LEU X  93     127.170 100.070  29.170  1.00  0.00            
ATOM   1418  HA  LEU X  93     126.130 100.060  28.860  1.00  0.00            
ATOM   1419  CB  LEU X  93     127.350  99.830  30.660  1.00  0.00            
ATOM   1420  HB2 LEU X  93     127.330  98.750  30.860  1.00  0.00            
ATOM   1421  HB3 LEU X  93     128.320 100.230  30.950  1.00  0.00            
ATOM   1422  CG  LEU X  93     126.310 100.580  31.490  1.00  0.00            
ATOM   1423  HG  LEU X  93     126.150 101.570  31.070  1.00  0.00            
ATOM   1424  CD1 LEU X  93     124.960  99.870  31.410  1.00  0.00            
ATOM   1425 1HD1 LEU X  93     124.790  99.470  30.400  1.00  0.00            
ATOM   1426 2HD1 LEU X  93     124.770  99.030  32.090  1.00  0.00            
ATOM   1427 3HD1 LEU X  93     124.160 100.570  31.650  1.00  0.00            
ATOM   1428  CD2 LEU X  93     126.690 100.670  32.970  1.00  0.00            
ATOM   1429 1HD2 LEU X  93     126.020 101.260  33.610  1.00  0.00            
ATOM   1430 2HD2 LEU X  93     126.730  99.660  33.400  1.00  0.00            
ATOM   1431 3HD2 LEU X  93     127.650 101.170  33.150  1.00  0.00            
ATOM   1432  C   LEU X  93     127.710 101.470  28.930  1.00  0.00            
ATOM   1433  O   LEU X  93     126.930 102.400  28.930  1.00  0.00            
ATOM   1434  N   LYS X  94     129.020 101.580  28.520  1.00  0.00            
ATOM   1435  H   LYS X  94     129.620 100.860  28.920  1.00  0.00            
ATOM   1436  CA  LYS X  94     129.630 102.810  28.060  1.00  0.00            
ATOM   1437  HA  LYS X  94     129.700 103.530  28.880  1.00  0.00            
ATOM   1438  CB  LYS X  94     131.040 102.450  27.610  1.00  0.00            
ATOM   1439  HB2 LYS X  94     131.540 102.020  28.480  1.00  0.00            
ATOM   1440  HB3 LYS X  94     130.990 101.700  26.820  1.00  0.00            
ATOM   1441  CG  LYS X  94     131.850 103.680  27.200  1.00  0.00            
ATOM   1442  HG2 LYS X  94     131.260 104.260  26.500  1.00  0.00            
ATOM   1443  HG3 LYS X  94     132.020 104.230  28.130  1.00  0.00            
ATOM   1444  CD  LYS X  94     133.220 103.370  26.600  1.00  0.00            
ATOM   1445  HD2 LYS X  94     133.640 104.360  26.400  1.00  0.00            
ATOM   1446  HD3 LYS X  94     133.920 102.850  27.260  1.00  0.00            
ATOM   1447  CE  LYS X  94     133.170 102.610  25.280  1.00  0.00            
ATOM   1448  HE2 LYS X  94     133.340 101.540  25.260  1.00  0.00            
ATOM   1449  HE3 LYS X  94     132.210 102.660  24.770  1.00  0.00            
ATOM   1450  NZ  LYS X  94     134.340 102.980  24.460  1.00  0.00            
ATOM   1451  HZ1 LYS X  94     134.320 102.610  23.520  1.00  0.00            
ATOM   1452  HZ2 LYS X  94     134.420 103.980  24.360  1.00  0.00            
ATOM   1453  HZ3 LYS X  94     135.260 102.780  24.820  1.00  0.00            
ATOM   1454  C   LYS X  94     128.880 103.490  26.920  1.00  0.00            
ATOM   1455  O   LYS X  94     128.900 104.710  26.860  1.00  0.00            
ATOM   1456  N   THR X  95     128.270 102.680  25.990  1.00  0.00            
ATOM   1457  H   THR X  95     128.180 101.710  26.270  1.00  0.00            
ATOM   1458  CA  THR X  95     127.630 103.070  24.750  1.00  0.00            
ATOM   1459  HA  THR X  95     128.340 103.610  24.120  1.00  0.00            
ATOM   1460  CB  THR X  95     127.230 101.850  23.910  1.00  0.00            
ATOM   1461  HB  THR X  95     126.410 101.430  24.500  1.00  0.00            
ATOM   1462  CG2 THR X  95     126.840 102.110  22.460  1.00  0.00            
ATOM   1463 1HG2 THR X  95     127.610 102.720  21.960  1.00  0.00            
ATOM   1464 2HG2 THR X  95     126.630 101.160  21.960  1.00  0.00            
ATOM   1465 3HG2 THR X  95     125.860 102.610  22.460  1.00  0.00            
ATOM   1466  OG1 THR X  95     128.260 100.900  24.030  1.00  0.00            
ATOM   1467  HG1 THR X  95     128.040 100.440  24.840  1.00  0.00            
ATOM   1468  C   THR X  95     126.490 104.050  25.000  1.00  0.00            
ATOM   1469  O   THR X  95     126.160 104.910  24.200  1.00  0.00            
ATOM   1470  N   LEU X  96     125.820 103.890  26.190  1.00  0.00            
ATOM   1471  H   LEU X  96     126.300 103.430  26.960  1.00  0.00            
ATOM   1472  CA  LEU X  96     124.630 104.640  26.550  1.00  0.00            
ATOM   1473  HA  LEU X  96     123.880 104.650  25.760  1.00  0.00            
ATOM   1474  CB  LEU X  96     124.050 104.140  27.870  1.00  0.00            
ATOM   1475  HB2 LEU X  96     124.760 104.300  28.680  1.00  0.00            
ATOM   1476  HB3 LEU X  96     123.140 104.690  28.110  1.00  0.00            
ATOM   1477  CG  LEU X  96     123.590 102.690  27.980  1.00  0.00            
ATOM   1478  HG  LEU X  96     124.250 102.000  27.450  1.00  0.00            
ATOM   1479  CD1 LEU X  96     123.610 102.120  29.390  1.00  0.00            
ATOM   1480 1HD1 LEU X  96     122.890 102.580  30.090  1.00  0.00            
ATOM   1481 2HD1 LEU X  96     123.450 101.030  29.380  1.00  0.00            
ATOM   1482 3HD1 LEU X  96     124.580 102.360  29.830  1.00  0.00            
ATOM   1483  CD2 LEU X  96     122.280 102.460  27.230  1.00  0.00            
ATOM   1484 1HD2 LEU X  96     122.050 101.390  27.200  1.00  0.00            
ATOM   1485 2HD2 LEU X  96     121.440 103.050  27.610  1.00  0.00            
ATOM   1486 3HD2 LEU X  96     122.340 102.710  26.160  1.00  0.00            
ATOM   1487  C   LEU X  96     125.040 106.110  26.610  1.00  0.00            
ATOM   1488  O   LEU X  96     126.130 106.520  26.960  1.00  0.00            
ATOM   1489  N   ARG X  97     124.050 107.040  26.400  1.00  0.00            
ATOM   1490  H   ARG X  97     123.200 106.660  26.000  1.00  0.00            
ATOM   1491  CA  ARG X  97     124.230 108.470  26.530  1.00  0.00            
ATOM   1492  HA  ARG X  97     125.200 108.760  26.120  1.00  0.00            
ATOM   1493  CB  ARG X  97     123.180 109.220  25.710  1.00  0.00            
ATOM   1494  HB2 ARG X  97     122.270 108.810  26.160  1.00  0.00            
ATOM   1495  HB3 ARG X  97     123.160 110.300  25.860  1.00  0.00            
ATOM   1496  CG  ARG X  97     123.230 108.970  24.200  1.00  0.00            
ATOM   1497  HG2 ARG X  97     124.170 109.290  23.740  1.00  0.00            
ATOM   1498  HG3 ARG X  97     123.120 107.900  24.030  1.00  0.00            
ATOM   1499  CD  ARG X  97     122.030 109.600  23.500  1.00  0.00            
ATOM   1500  HD2 ARG X  97     121.910 109.250  22.480  1.00  0.00            
ATOM   1501  HD3 ARG X  97     121.140 109.270  24.030  1.00  0.00            
ATOM   1502  NE  ARG X  97     122.180 111.050  23.430  1.00  0.00            
ATOM   1503  HE  ARG X  97     122.710 111.390  22.640  1.00  0.00            
ATOM   1504  CZ  ARG X  97     121.840 112.050  24.260  1.00  0.00            
ATOM   1505  NH1 ARG X  97     121.140 111.910  25.390  1.00  0.00            
ATOM   1506 1HH1 ARG X  97     120.650 111.040  25.540  1.00  0.00            
ATOM   1507 2HH1 ARG X  97     120.940 112.750  25.930  1.00  0.00            
ATOM   1508  NH2 ARG X  97     122.200 113.290  23.930  1.00  0.00            
ATOM   1509 1HH2 ARG X  97     122.610 113.550  23.040  1.00  0.00            
ATOM   1510 2HH2 ARG X  97     121.940 114.110  24.460  1.00  0.00            
ATOM   1511  C   ARG X  97     124.250 108.970  27.970  1.00  0.00            
ATOM   1512  O   ARG X  97     124.730 110.050  28.250  1.00  0.00            
ATOM   1513  N   TYR X  98     123.830 108.180  29.020  1.00  0.00            
ATOM   1514  H   TYR X  98     123.640 107.220  28.740  1.00  0.00            
ATOM   1515  CA  TYR X  98     124.000 108.440  30.430  1.00  0.00            
ATOM   1516  HA  TYR X  98     124.570 109.350  30.560  1.00  0.00            
ATOM   1517  CB  TYR X  98     122.640 108.710  31.070  1.00  0.00            
ATOM   1518  HB2 TYR X  98     121.890 108.040  30.640  1.00  0.00            
ATOM   1519  HB3 TYR X  98     122.710 108.530  32.150  1.00  0.00            
ATOM   1520  CG  TYR X  98     122.150 110.090  30.690  1.00  0.00            
ATOM   1521  CD1 TYR X  98     122.390 111.220  31.490  1.00  0.00            
ATOM   1522  HD1 TYR X  98     122.840 110.960  32.440  1.00  0.00            
ATOM   1523  CE1 TYR X  98     121.980 112.480  31.050  1.00  0.00            
ATOM   1524  HE1 TYR X  98     122.170 113.350  31.670  1.00  0.00            
ATOM   1525  CZ  TYR X  98     121.310 112.650  29.830  1.00  0.00            
ATOM   1526  OH  TYR X  98     120.920 113.910  29.460  1.00  0.00            
ATOM   1527  HH  TYR X  98     120.730 113.910  28.510  1.00  0.00            
ATOM   1528  CE2 TYR X  98     121.000 111.500  29.080  1.00  0.00            
ATOM   1529  HE2 TYR X  98     120.470 111.730  28.160  1.00  0.00            
ATOM   1530  CD2 TYR X  98     121.490 110.250  29.470  1.00  0.00            
ATOM   1531  HD2 TYR X  98     121.370 109.430  28.770  1.00  0.00            
ATOM   1532  C   TYR X  98     124.720 107.340  31.210  1.00  0.00            
ATOM   1533  O   TYR X  98     124.380 106.200  30.940  1.00  0.00            
ATOM   1534  N   GLY X  99     125.510 107.750  32.270  1.00  0.00            
ATOM   1535  H   GLY X  99     125.740 108.730  32.190  1.00  0.00            
ATOM   1536  CA  GLY X  99     126.220 106.930  33.230  1.00  0.00            
ATOM   1537  HA2 GLY X  99     126.940 106.300  32.710  1.00  0.00            
ATOM   1538  HA3 GLY X  99     126.690 107.650  33.890  1.00  0.00            
ATOM   1539  C   GLY X  99     125.300 106.070  34.090  1.00  0.00            
ATOM   1540  O   GLY X  99     125.590 104.920  34.370  1.00  0.00            
ATOM   1541  N   LYS X 100     124.130 106.640  34.540  1.00  0.00            
ATOM   1542  H   LYS X 100     123.980 107.580  34.200  1.00  0.00            
ATOM   1543  CA  LYS X 100     123.090 106.230  35.470  1.00  0.00            
ATOM   1544  HA  LYS X 100     122.860 105.170  35.360  1.00  0.00            
ATOM   1545  CB  LYS X 100     123.540 106.580  36.880  1.00  0.00            
ATOM   1546  HB2 LYS X 100     123.770 107.630  37.040  1.00  0.00            
ATOM   1547  HB3 LYS X 100     122.650 106.420  37.490  1.00  0.00            
ATOM   1548  CG  LYS X 100     124.730 105.750  37.380  1.00  0.00            
ATOM   1549  HG2 LYS X 100     124.520 104.700  37.180  1.00  0.00            
ATOM   1550  HG3 LYS X 100     125.630 105.970  36.810  1.00  0.00            
ATOM   1551  CD  LYS X 100     125.030 105.950  38.860  1.00  0.00            
ATOM   1552  HD2 LYS X 100     125.670 106.820  38.900  1.00  0.00            
ATOM   1553  HD3 LYS X 100     124.090 106.000  39.420  1.00  0.00            
ATOM   1554  CE  LYS X 100     125.660 104.650  39.340  1.00  0.00            
ATOM   1555  HE2 LYS X 100     125.080 103.780  39.020  1.00  0.00            
ATOM   1556  HE3 LYS X 100     126.660 104.580  38.900  1.00  0.00            
ATOM   1557  NZ  LYS X 100     125.960 104.650  40.780  1.00  0.00            
ATOM   1558  HZ1 LYS X 100     126.580 105.430  40.950  1.00  0.00            
ATOM   1559  HZ2 LYS X 100     125.060 104.830  41.210  1.00  0.00            
ATOM   1560  HZ3 LYS X 100     126.210 103.750  41.150  1.00  0.00            
ATOM   1561  C   LYS X 100     121.750 106.900  35.200  1.00  0.00            
ATOM   1562  O   LYS X 100     121.700 108.000  34.680  1.00  0.00            
ATOM   1563  N   ILE X 101     120.620 106.310  35.730  1.00  0.00            
ATOM   1564  H   ILE X 101     120.700 105.490  36.320  1.00  0.00            
ATOM   1565  CA  ILE X 101     119.310 106.920  35.710  1.00  0.00            
ATOM   1566  HA  ILE X 101     119.410 107.940  35.340  1.00  0.00            
ATOM   1567  CB  ILE X 101     118.330 106.130  34.840  1.00  0.00            
ATOM   1568  HB  ILE X 101     118.520 105.080  35.070  1.00  0.00            
ATOM   1569  CG2 ILE X 101     116.890 106.530  35.140  1.00  0.00            
ATOM   1570 1HG2 ILE X 101     116.090 106.290  34.430  1.00  0.00            
ATOM   1571 2HG2 ILE X 101     116.600 106.030  36.080  1.00  0.00            
ATOM   1572 3HG2 ILE X 101     116.950 107.600  35.350  1.00  0.00            
ATOM   1573  CG1 ILE X 101     118.610 106.280  33.340  1.00  0.00            
ATOM   1574 2HG1 ILE X 101     118.510 107.350  33.180  1.00  0.00            
ATOM   1575 3HG1 ILE X 101     119.630 105.950  33.160  1.00  0.00            
ATOM   1576  CD1 ILE X 101     117.590 105.560  32.470  1.00  0.00            
ATOM   1577 1HD1 ILE X 101     116.580 105.970  32.370  1.00  0.00            
ATOM   1578 2HD1 ILE X 101     118.000 105.510  31.450  1.00  0.00            
ATOM   1579 3HD1 ILE X 101     117.280 104.580  32.870  1.00  0.00            
ATOM   1580  C   ILE X 101     118.810 107.030  37.140  1.00  0.00            
ATOM   1581  O   ILE X 101     119.100 106.200  37.990  1.00  0.00            
ATOM   1582  N   MET X 102     118.140 108.200  37.420  1.00  0.00            
ATOM   1583  H   MET X 102     117.780 108.750  36.660  1.00  0.00            
ATOM   1584  CA  MET X 102     117.410 108.410  38.660  1.00  0.00            
ATOM   1585  HA  MET X 102     117.770 107.580  39.260  1.00  0.00            
ATOM   1586  CB  MET X 102     117.920 109.630  39.420  1.00  0.00            
ATOM   1587  HB2 MET X 102     118.970 109.370  39.580  1.00  0.00            
ATOM   1588  HB3 MET X 102     117.890 110.520  38.790  1.00  0.00            
ATOM   1589  CG  MET X 102     117.200 109.890  40.740  1.00  0.00            
ATOM   1590  HG2 MET X 102     116.130 109.730  40.640  1.00  0.00            
ATOM   1591  HG3 MET X 102     117.400 109.110  41.470  1.00  0.00            
ATOM   1592  SD  MET X 102     117.360 111.580  41.360  1.00  0.00            
ATOM   1593  CE  MET X 102     119.150 111.770  41.600  1.00  0.00            
ATOM   1594  HE1 MET X 102     119.350 111.280  42.570  1.00  0.00            
ATOM   1595  HE2 MET X 102     119.700 111.210  40.840  1.00  0.00            
ATOM   1596  HE3 MET X 102     119.410 112.830  41.580  1.00  0.00            
ATOM   1597  C   MET X 102     115.930 108.370  38.320  1.00  0.00            
ATOM   1598  O   MET X 102     115.550 108.920  37.300  1.00  0.00            
ATOM   1599  N   ILE X 103     115.050 107.830  39.240  1.00  0.00            
ATOM   1600  H   ILE X 103     115.490 107.430  40.060  1.00  0.00            
ATOM   1601  CA  ILE X 103     113.620 108.020  39.190  1.00  0.00            
ATOM   1602  HA  ILE X 103     113.410 108.370  38.180  1.00  0.00            
ATOM   1603  CB  ILE X 103     112.860 106.700  39.350  1.00  0.00            
ATOM   1604  HB  ILE X 103     112.850 106.480  40.420  1.00  0.00            
ATOM   1605  CG2 ILE X 103     111.430 106.820  38.840  1.00  0.00            
ATOM   1606 1HG2 ILE X 103     110.800 106.900  39.730  1.00  0.00            
ATOM   1607 2HG2 ILE X 103     111.290 107.720  38.230  1.00  0.00            
ATOM   1608 3HG2 ILE X 103     111.140 106.010  38.160  1.00  0.00            
ATOM   1609  CG1 ILE X 103     113.560 105.490  38.740  1.00  0.00            
ATOM   1610 2HG1 ILE X 103     113.480 105.540  37.650  1.00  0.00            
ATOM   1611 3HG1 ILE X 103     114.630 105.470  38.930  1.00  0.00            
ATOM   1612  CD1 ILE X 103     113.020 104.130  39.180  1.00  0.00            
ATOM   1613 1HD1 ILE X 103     113.620 103.230  39.000  1.00  0.00            
ATOM   1614 2HD1 ILE X 103     112.720 104.140  40.230  1.00  0.00            
ATOM   1615 3HD1 ILE X 103     112.060 103.980  38.670  1.00  0.00            
ATOM   1616  C   ILE X 103     113.170 109.020  40.240  1.00  0.00            
ATOM   1617  O   ILE X 103     113.640 108.920  41.360  1.00  0.00            
ATOM   1618  N   MET X 104     112.230 110.000  39.970  1.00  0.00            
ATOM   1619  H   MET X 104     112.020 110.170  38.990  1.00  0.00            
ATOM   1620  CA  MET X 104     111.580 110.900  40.890  1.00  0.00            
ATOM   1621  HA  MET X 104     111.890 110.640  41.900  1.00  0.00            
ATOM   1622  CB  MET X 104     112.200 112.290  40.780  1.00  0.00            
ATOM   1623  HB2 MET X 104     113.280 112.180  40.890  1.00  0.00            
ATOM   1624  HB3 MET X 104     111.950 112.650  39.780  1.00  0.00            
ATOM   1625  CG  MET X 104     111.650 113.180  41.900  1.00  0.00            
ATOM   1626  HG2 MET X 104     110.570 113.040  41.880  1.00  0.00            
ATOM   1627  HG3 MET X 104     112.120 112.890  42.840  1.00  0.00            
ATOM   1628  SD  MET X 104     112.050 114.940  41.680  1.00  0.00            
ATOM   1629  CE  MET X 104     113.850 114.950  41.770  1.00  0.00            
ATOM   1630  HE1 MET X 104     114.200 114.350  42.620  1.00  0.00            
ATOM   1631  HE2 MET X 104     114.170 114.450  40.850  1.00  0.00            
ATOM   1632  HE3 MET X 104     114.170 115.990  41.870  1.00  0.00            
ATOM   1633  C   MET X 104     110.060 110.820  40.770  1.00  0.00            
ATOM   1634  O   MET X 104     109.420 111.480  39.970  1.00  0.00            
ATOM   1635  N   THR X 105     109.370 110.080  41.700  1.00  0.00            
ATOM   1636  H   THR X 105     110.020 109.660  42.350  1.00  0.00            
ATOM   1637  CA  THR X 105     108.020 110.430  42.120  1.00  0.00            
ATOM   1638  HA  THR X 105     107.590 111.020  41.320  1.00  0.00            
ATOM   1639  CB  THR X 105     107.180 109.170  42.230  1.00  0.00            
ATOM   1640  HB  THR X 105     106.170 109.490  42.490  1.00  0.00            
ATOM   1641  CG2 THR X 105     107.300 108.320  40.960  1.00  0.00            
ATOM   1642 1HG2 THR X 105     106.840 108.810  40.090  1.00  0.00            
ATOM   1643 2HG2 THR X 105     108.320 108.150  40.600  1.00  0.00            
ATOM   1644 3HG2 THR X 105     106.900 107.320  41.140  1.00  0.00            
ATOM   1645  OG1 THR X 105     107.610 108.400  43.330  1.00  0.00            
ATOM   1646  HG1 THR X 105     107.590 108.970  44.110  1.00  0.00            
ATOM   1647  C   THR X 105     108.050 111.280  43.390  1.00  0.00            
ATOM   1648  O   THR X 105     109.000 111.310  44.140  1.00  0.00            
ATOM   1649  N   ASP X 106     106.900 111.910  43.820  1.00  0.00            
ATOM   1650  H   ASP X 106     106.130 111.820  43.180  1.00  0.00            
ATOM   1651  CA  ASP X 106     106.740 112.220  45.230  1.00  0.00            
ATOM   1652  HA  ASP X 106     107.640 112.750  45.560  1.00  0.00            
ATOM   1653  CB  ASP X 106     105.510 113.100  45.440  1.00  0.00            
ATOM   1654  HB2 ASP X 106     104.830 112.630  46.150  1.00  0.00            
ATOM   1655  HB3 ASP X 106     105.840 114.060  45.840  1.00  0.00            
ATOM   1656  CG  ASP X 106     104.650 113.410  44.230  1.00  0.00            
ATOM   1657  OD1 ASP X 106     103.980 112.490  43.710  1.00  0.00            
ATOM   1658  OD2 ASP X 106     104.750 114.560  43.750  1.00  0.00            
ATOM   1659  C   ASP X 106     106.700 110.940  46.040  1.00  0.00            
ATOM   1660  O   ASP X 106     106.860 109.810  45.600  1.00  0.00            
ATOM   1661  N   GLN X 107     106.350 110.980  47.370  1.00  0.00            
ATOM   1662  H   GLN X 107     106.310 111.930  47.740  1.00  0.00            
ATOM   1663  CA  GLN X 107     106.140 109.820  48.210  1.00  0.00            
ATOM   1664  HA  GLN X 107     106.840 109.050  47.890  1.00  0.00            
ATOM   1665  CB  GLN X 107     106.400 110.210  49.660  1.00  0.00            
ATOM   1666  HB2 GLN X 107     105.790 111.080  49.890  1.00  0.00            
ATOM   1667  HB3 GLN X 107     106.030 109.460  50.370  1.00  0.00            
ATOM   1668  CG  GLN X 107     107.810 110.610  50.070  1.00  0.00            
ATOM   1669  HG2 GLN X 107     107.900 111.670  49.840  1.00  0.00            
ATOM   1670  HG3 GLN X 107     107.900 110.390  51.130  1.00  0.00            
ATOM   1671  CD  GLN X 107     108.910 109.870  49.310  1.00  0.00            
ATOM   1672  OE1 GLN X 107     109.480 110.270  48.320  1.00  0.00            
ATOM   1673  NE2 GLN X 107     109.330 108.670  49.860  1.00  0.00            
ATOM   1674 1HE2 GLN X 107     108.790 108.270  50.620  1.00  0.00            
ATOM   1675 2HE2 GLN X 107     109.730 108.050  49.170  1.00  0.00            
ATOM   1676  C   GLN X 107     104.730 109.270  48.070  1.00  0.00            
ATOM   1677  O   GLN X 107     104.330 108.370  48.790  1.00  0.00            
ATOM   1678  N   ASP X 108     103.870 109.860  47.170  1.00  0.00            
ATOM   1679  H   ASP X 108     104.350 110.560  46.610  1.00  0.00            
ATOM   1680  CA  ASP X 108     102.570 109.340  46.800  1.00  0.00            
ATOM   1681  HA  ASP X 108     101.950 109.390  47.700  1.00  0.00            
ATOM   1682  CB  ASP X 108     101.860 110.200  45.760  1.00  0.00            
ATOM   1683  HB2 ASP X 108     100.810 110.040  46.020  1.00  0.00            
ATOM   1684  HB3 ASP X 108     102.120 111.250  45.880  1.00  0.00            
ATOM   1685  CG  ASP X 108     101.910 109.720  44.320  1.00  0.00            
ATOM   1686  OD1 ASP X 108     102.780 110.140  43.520  1.00  0.00            
ATOM   1687  OD2 ASP X 108     101.010 108.970  43.900  1.00  0.00            
ATOM   1688  C   ASP X 108     102.510 107.880  46.380  1.00  0.00            
ATOM   1689  O   ASP X 108     103.430 107.500  45.680  1.00  0.00            
ATOM   1690  N   GLN X 109     101.440 107.080  46.740  1.00  0.00            
ATOM   1691  H   GLN X 109     100.580 107.580  46.940  1.00  0.00            
ATOM   1692  CA  GLN X 109     101.610 105.650  46.720  1.00  0.00            
ATOM   1693  HA  GLN X 109     102.600 105.500  47.150  1.00  0.00            
ATOM   1694  CB  GLN X 109     100.650 105.000  47.710  1.00  0.00            
ATOM   1695  HB2 GLN X 109     100.950 105.350  48.700  1.00  0.00            
ATOM   1696  HB3 GLN X 109      99.610 105.140  47.420  1.00  0.00            
ATOM   1697  CG  GLN X 109     100.950 103.540  48.040  1.00  0.00            
ATOM   1698  HG2 GLN X 109     100.890 102.840  47.200  1.00  0.00            
ATOM   1699  HG3 GLN X 109     102.000 103.580  48.320  1.00  0.00            
ATOM   1700  CD  GLN X 109     100.120 103.020  49.210  1.00  0.00            
ATOM   1701  OE1 GLN X 109      98.930 103.250  49.320  1.00  0.00            
ATOM   1702  NE2 GLN X 109     100.790 102.370  50.230  1.00  0.00            
ATOM   1703 1HE2 GLN X 109     101.800 102.280  50.240  1.00  0.00            
ATOM   1704 2HE2 GLN X 109     100.210 102.170  51.030  1.00  0.00            
ATOM   1705  C   GLN X 109     101.740 104.950  45.370  1.00  0.00            
ATOM   1706  O   GLN X 109     102.460 104.000  45.130  1.00  0.00            
ATOM   1707  N   ASP X 110     101.070 105.560  44.330  1.00  0.00            
ATOM   1708  H   ASP X 110     100.470 106.330  44.610  1.00  0.00            
ATOM   1709  CA  ASP X 110     101.130 105.260  42.920  1.00  0.00            
ATOM   1710  HA  ASP X 110     100.960 104.200  42.730  1.00  0.00            
ATOM   1711  CB  ASP X 110     100.160 106.070  42.060  1.00  0.00            
ATOM   1712  HB2 ASP X 110     100.370 107.140  42.070  1.00  0.00            
ATOM   1713  HB3 ASP X 110     100.260 105.840  41.000  1.00  0.00            
ATOM   1714  CG  ASP X 110      98.680 105.850  42.290  1.00  0.00            
ATOM   1715  OD1 ASP X 110      98.070 104.980  41.640  1.00  0.00            
ATOM   1716  OD2 ASP X 110      98.130 106.510  43.200  1.00  0.00            
ATOM   1717  C   ASP X 110     102.510 105.460  42.320  1.00  0.00            
ATOM   1718  O   ASP X 110     102.680 104.850  41.280  1.00  0.00            
ATOM   1719  N   GLY X 111     103.410 106.290  42.960  1.00  0.00            
ATOM   1720  H   GLY X 111     103.080 106.760  43.800  1.00  0.00            
ATOM   1721  CA  GLY X 111     104.800 106.310  42.560  1.00  0.00            
ATOM   1722  HA2 GLY X 111     104.840 106.670  41.530  1.00  0.00            
ATOM   1723  HA3 GLY X 111     105.360 107.040  43.150  1.00  0.00            
ATOM   1724  C   GLY X 111     105.630 105.040  42.570  1.00  0.00            
ATOM   1725  O   GLY X 111     106.530 104.870  41.760  1.00  0.00            
ATOM   1726  N   SER X 112     105.180 104.070  43.450  1.00  0.00            
ATOM   1727  H   SER X 112     104.450 104.310  44.110  1.00  0.00            
ATOM   1728  CA  SER X 112     105.620 102.690  43.390  1.00  0.00            
ATOM   1729  HA  SER X 112     106.710 102.700  43.310  1.00  0.00            
ATOM   1730  CB  SER X 112     105.140 101.880  44.600  1.00  0.00            
ATOM   1731  HB2 SER X 112     105.620 100.910  44.640  1.00  0.00            
ATOM   1732  HB3 SER X 112     105.510 102.330  45.520  1.00  0.00            
ATOM   1733  OG  SER X 112     103.760 101.630  44.650  1.00  0.00            
ATOM   1734  HG  SER X 112     103.280 102.400  44.950  1.00  0.00            
ATOM   1735  C   SER X 112     105.110 101.980  42.150  1.00  0.00            
ATOM   1736  O   SER X 112     105.870 101.240  41.550  1.00  0.00            
ATOM   1737  N   HID X 113     103.840 102.230  41.680  1.00  0.00            
ATOM   1738  H   HID X 113     103.250 102.840  42.240  1.00  0.00            
ATOM   1739  CA  HID X 113     103.330 101.680  40.440  1.00  0.00            
ATOM   1740  HA  HID X 113     103.580 100.620  40.380  1.00  0.00            
ATOM   1741  CB  HID X 113     101.810 101.750  40.460  1.00  0.00            
ATOM   1742  HB2 HID X 113     101.440 101.140  41.300  1.00  0.00            
ATOM   1743  HB3 HID X 113     101.410 102.750  40.620  1.00  0.00            
ATOM   1744  CG  HID X 113     101.070 101.280  39.240  1.00  0.00            
ATOM   1745  ND1 HID X 113     101.060 100.000  38.700  1.00  0.00            
ATOM   1746  HD1 HID X 113     101.500  99.220  39.160  1.00  0.00            
ATOM   1747  CE1 HID X 113     100.450 100.040  37.500  1.00  0.00            
ATOM   1748  HE1 HID X 113     100.320  99.160  36.880  1.00  0.00            
ATOM   1749  NE2 HID X 113     100.140 101.290  37.170  1.00  0.00            
ATOM   1750  CD2 HID X 113     100.580 102.080  38.240  1.00  0.00            
ATOM   1751  HD2 HID X 113     100.820 103.130  38.180  1.00  0.00            
ATOM   1752  C   HID X 113     103.960 102.330  39.210  1.00  0.00            
ATOM   1753  O   HID X 113     104.210 101.670  38.220  1.00  0.00            
ATOM   1754  N   ILE X 114     104.260 103.670  39.170  1.00  0.00            
ATOM   1755  H   ILE X 114     103.870 104.160  39.960  1.00  0.00            
ATOM   1756  CA  ILE X 114     105.060 104.290  38.130  1.00  0.00            
ATOM   1757  HA  ILE X 114     104.570 103.990  37.210  1.00  0.00            
ATOM   1758  CB  ILE X 114     105.070 105.810  38.320  1.00  0.00            
ATOM   1759  HB  ILE X 114     105.480 105.940  39.330  1.00  0.00            
ATOM   1760  CG2 ILE X 114     106.100 106.430  37.390  1.00  0.00            
ATOM   1761 1HG2 ILE X 114     105.970 107.510  37.490  1.00  0.00            
ATOM   1762 2HG2 ILE X 114     107.110 106.130  37.700  1.00  0.00            
ATOM   1763 3HG2 ILE X 114     105.950 106.150  36.340  1.00  0.00            
ATOM   1764  CG1 ILE X 114     103.690 106.470  38.250  1.00  0.00            
ATOM   1765 2HG1 ILE X 114     103.140 106.360  39.180  1.00  0.00            
ATOM   1766 3HG1 ILE X 114     103.920 107.540  38.270  1.00  0.00            
ATOM   1767  CD1 ILE X 114     102.970 106.110  36.950  1.00  0.00            
ATOM   1768 1HD1 ILE X 114     102.190 106.880  36.810  1.00  0.00            
ATOM   1769 2HD1 ILE X 114     103.690 106.090  36.130  1.00  0.00            
ATOM   1770 3HD1 ILE X 114     102.470 105.140  37.060  1.00  0.00            
ATOM   1771  C   ILE X 114     106.460 103.720  38.000  1.00  0.00            
ATOM   1772  O   ILE X 114     106.960 103.360  36.950  1.00  0.00            
ATOM   1773  N   LYS X 115     107.170 103.530  39.170  1.00  0.00            
ATOM   1774  H   LYS X 115     106.680 103.820  40.010  1.00  0.00            
ATOM   1775  CA  LYS X 115     108.400 102.770  39.280  1.00  0.00            
ATOM   1776  HA  LYS X 115     109.170 103.220  38.650  1.00  0.00            
ATOM   1777  CB  LYS X 115     108.950 102.910  40.700  1.00  0.00            
ATOM   1778  HB2 LYS X 115     108.180 102.680  41.440  1.00  0.00            
ATOM   1779  HB3 LYS X 115     109.870 102.320  40.740  1.00  0.00            
ATOM   1780  CG  LYS X 115     109.480 104.300  41.050  1.00  0.00            
ATOM   1781  HG2 LYS X 115     110.360 104.600  40.470  1.00  0.00            
ATOM   1782  HG3 LYS X 115     108.710 105.000  40.740  1.00  0.00            
ATOM   1783  CD  LYS X 115     109.840 104.480  42.520  1.00  0.00            
ATOM   1784  HD2 LYS X 115     109.310 103.750  43.120  1.00  0.00            
ATOM   1785  HD3 LYS X 115     110.890 104.310  42.740  1.00  0.00            
ATOM   1786  CE  LYS X 115     109.370 105.840  43.030  1.00  0.00            
ATOM   1787  HE2 LYS X 115     110.000 106.620  42.580  1.00  0.00            
ATOM   1788  HE3 LYS X 115     108.370 106.090  42.690  1.00  0.00            
ATOM   1789  NZ  LYS X 115     109.460 105.910  44.500  1.00  0.00            
ATOM   1790  HZ1 LYS X 115     108.880 105.270  45.020  1.00  0.00            
ATOM   1791  HZ2 LYS X 115     110.420 105.720  44.740  1.00  0.00            
ATOM   1792  HZ3 LYS X 115     109.210 106.830  44.810  1.00  0.00            
ATOM   1793  C   LYS X 115     108.240 101.340  38.790  1.00  0.00            
ATOM   1794  O   LYS X 115     109.130 100.880  38.090  1.00  0.00            
ATOM   1795  N   GLY X 116     107.120 100.650  39.210  1.00  0.00            
ATOM   1796  H   GLY X 116     106.450 101.120  39.820  1.00  0.00            
ATOM   1797  CA  GLY X 116     106.870  99.310  38.730  1.00  0.00            
ATOM   1798  HA2 GLY X 116     107.720  98.670  38.970  1.00  0.00            
ATOM   1799  HA3 GLY X 116     105.980  98.930  39.240  1.00  0.00            
ATOM   1800  C   GLY X 116     106.740  99.220  37.210  1.00  0.00            
ATOM   1801  O   GLY X 116     107.450  98.450  36.590  1.00  0.00            
ATOM   1802  N   LEU X 117     106.020 100.200  36.570  1.00  0.00            
ATOM   1803  H   LEU X 117     105.620 100.860  37.220  1.00  0.00            
ATOM   1804  CA  LEU X 117     105.820 100.350  35.140  1.00  0.00            
ATOM   1805  HA  LEU X 117     105.390  99.440  34.740  1.00  0.00            
ATOM   1806  CB  LEU X 117     104.810 101.460  34.840  1.00  0.00            
ATOM   1807  HB2 LEU X 117     104.980 102.330  35.470  1.00  0.00            
ATOM   1808  HB3 LEU X 117     104.890 101.700  33.780  1.00  0.00            
ATOM   1809  CG  LEU X 117     103.360 101.080  35.140  1.00  0.00            
ATOM   1810  HG  LEU X 117     103.270 100.710  36.160  1.00  0.00            
ATOM   1811  CD1 LEU X 117     102.600 102.400  35.080  1.00  0.00            
ATOM   1812 1HD1 LEU X 117     102.930 102.960  35.970  1.00  0.00            
ATOM   1813 2HD1 LEU X 117     102.760 102.910  34.130  1.00  0.00            
ATOM   1814 3HD1 LEU X 117     101.540 102.170  35.220  1.00  0.00            
ATOM   1815  CD2 LEU X 117     102.710 100.100  34.170  1.00  0.00            
ATOM   1816 1HD2 LEU X 117     102.940 100.500  33.170  1.00  0.00            
ATOM   1817 2HD2 LEU X 117     103.050  99.070  34.340  1.00  0.00            
ATOM   1818 3HD2 LEU X 117     101.640 100.070  34.410  1.00  0.00            
ATOM   1819  C   LEU X 117     107.050 100.680  34.310  1.00  0.00            
ATOM   1820  O   LEU X 117     107.270 100.100  33.260  1.00  0.00            
ATOM   1821  N   LEU X 118     107.990 101.540  34.830  1.00  0.00            
ATOM   1822  H   LEU X 118     107.800 102.050  35.680  1.00  0.00            
ATOM   1823  CA  LEU X 118     109.290 101.790  34.250  1.00  0.00            
ATOM   1824  HA  LEU X 118     109.180 102.120  33.210  1.00  0.00            
ATOM   1825  CB  LEU X 118     109.980 102.930  34.980  1.00  0.00            
ATOM   1826  HB2 LEU X 118     109.810 102.850  36.060  1.00  0.00            
ATOM   1827  HB3 LEU X 118     111.040 102.780  34.810  1.00  0.00            
ATOM   1828  CG  LEU X 118     109.660 104.330  34.460  1.00  0.00            
ATOM   1829  HG  LEU X 118     108.590 104.410  34.270  1.00  0.00            
ATOM   1830  CD1 LEU X 118     110.070 105.360  35.510  1.00  0.00            
ATOM   1831 1HD1 LEU X 118     109.820 106.370  35.170  1.00  0.00            
ATOM   1832 2HD1 LEU X 118     109.580 105.160  36.470  1.00  0.00            
ATOM   1833 3HD1 LEU X 118     111.150 105.300  35.650  1.00  0.00            
ATOM   1834  CD2 LEU X 118     110.280 104.680  33.110  1.00  0.00            
ATOM   1835 1HD2 LEU X 118     111.360 104.730  33.300  1.00  0.00            
ATOM   1836 2HD2 LEU X 118     110.050 103.930  32.340  1.00  0.00            
ATOM   1837 3HD2 LEU X 118     109.830 105.610  32.740  1.00  0.00            
ATOM   1838  C   LEU X 118     110.250 100.610  34.280  1.00  0.00            
ATOM   1839  O   LEU X 118     110.790 100.250  33.250  1.00  0.00            
ATOM   1840  N   ILE X 119     110.360  99.880  35.450  1.00  0.00            
ATOM   1841  H   ILE X 119     109.850 100.220  36.250  1.00  0.00            
ATOM   1842  CA  ILE X 119     111.050  98.610  35.630  1.00  0.00            
ATOM   1843  HA  ILE X 119     112.120  98.760  35.480  1.00  0.00            
ATOM   1844  CB  ILE X 119     110.930  98.180  37.090  1.00  0.00            
ATOM   1845  HB  ILE X 119     109.920  98.320  37.460  1.00  0.00            
ATOM   1846  CG2 ILE X 119     111.160  96.680  37.300  1.00  0.00            
ATOM   1847 1HG2 ILE X 119     111.500  96.390  38.310  1.00  0.00            
ATOM   1848 2HG2 ILE X 119     110.230  96.110  37.190  1.00  0.00            
ATOM   1849 3HG2 ILE X 119     111.890  96.400  36.540  1.00  0.00            
ATOM   1850  CG1 ILE X 119     111.870  98.990  37.980  1.00  0.00            
ATOM   1851 2HG1 ILE X 119     112.890  98.650  37.800  1.00  0.00            
ATOM   1852 3HG1 ILE X 119     111.900 100.060  37.780  1.00  0.00            
ATOM   1853  CD1 ILE X 119     111.740  98.850  39.490  1.00  0.00            
ATOM   1854 1HD1 ILE X 119     110.760  99.170  39.860  1.00  0.00            
ATOM   1855 2HD1 ILE X 119     111.970  97.850  39.870  1.00  0.00            
ATOM   1856 3HD1 ILE X 119     112.550  99.470  39.890  1.00  0.00            
ATOM   1857  C   ILE X 119     110.500  97.560  34.680  1.00  0.00            
ATOM   1858  O   ILE X 119     111.320  96.900  34.070  1.00  0.00            
ATOM   1859  N   ASN X 120     109.170  97.460  34.360  1.00  0.00            
ATOM   1860  H   ASN X 120     108.490  98.000  34.900  1.00  0.00            
ATOM   1861  CA  ASN X 120     108.650  96.500  33.410  1.00  0.00            
ATOM   1862  HA  ASN X 120     109.050  95.500  33.500  1.00  0.00            
ATOM   1863  CB  ASN X 120     107.120  96.490  33.480  1.00  0.00            
ATOM   1864  HB2 ASN X 120     106.760  96.200  34.470  1.00  0.00            
ATOM   1865  HB3 ASN X 120     106.740  97.490  33.270  1.00  0.00            
ATOM   1866  CG  ASN X 120     106.470  95.640  32.400  1.00  0.00            
ATOM   1867  OD1 ASN X 120     106.370  94.440  32.600  1.00  0.00            
ATOM   1868  ND2 ASN X 120     106.020  96.110  31.180  1.00  0.00            
ATOM   1869 1HD2 ASN X 120     106.150  97.110  31.060  1.00  0.00            
ATOM   1870 2HD2 ASN X 120     105.310  95.590  30.680  1.00  0.00            
ATOM   1871  C   ASN X 120     109.100  96.800  31.990  1.00  0.00            
ATOM   1872  O   ASN X 120     109.490  95.930  31.240  1.00  0.00            
ATOM   1873  N   PHE X 121     109.240  98.130  31.640  1.00  0.00            
ATOM   1874  H   PHE X 121     108.950  98.840  32.300  1.00  0.00            
ATOM   1875  CA  PHE X 121     109.720  98.510  30.330  1.00  0.00            
ATOM   1876  HA  PHE X 121     109.230  97.900  29.570  1.00  0.00            
ATOM   1877  CB  PHE X 121     109.470 100.010  30.230  1.00  0.00            
ATOM   1878  HB2 PHE X 121     108.450 100.260  29.910  1.00  0.00            
ATOM   1879  HB3 PHE X 121     109.540 100.450  31.230  1.00  0.00            
ATOM   1880  CG  PHE X 121     110.420 100.860  29.410  1.00  0.00            
ATOM   1881  CD1 PHE X 121     110.410 100.690  28.020  1.00  0.00            
ATOM   1882  HD1 PHE X 121     109.770  99.910  27.620  1.00  0.00            
ATOM   1883  CE1 PHE X 121     111.230 101.460  27.180  1.00  0.00            
ATOM   1884  HE1 PHE X 121     111.230 101.330  26.100  1.00  0.00            
ATOM   1885  CZ  PHE X 121     112.070 102.450  27.680  1.00  0.00            
ATOM   1886  HZ  PHE X 121     112.680 103.020  26.980  1.00  0.00            
ATOM   1887  CE2 PHE X 121     112.110 102.570  29.070  1.00  0.00            
ATOM   1888  HE2 PHE X 121     112.830 103.200  29.590  1.00  0.00            
ATOM   1889  CD2 PHE X 121     111.310 101.800  29.920  1.00  0.00            
ATOM   1890  HD2 PHE X 121     111.310 101.930  31.000  1.00  0.00            
ATOM   1891  C   PHE X 121     111.200  98.150  30.210  1.00  0.00            
ATOM   1892  O   PHE X 121     111.580  97.490  29.260  1.00  0.00            
ATOM   1893  N   ILE X 122     112.020  98.220  31.320  1.00  0.00            
ATOM   1894  H   ILE X 122     111.690  98.730  32.130  1.00  0.00            
ATOM   1895  CA  ILE X 122     113.390  97.730  31.270  1.00  0.00            
ATOM   1896  HA  ILE X 122     113.850  98.170  30.390  1.00  0.00            
ATOM   1897  CB  ILE X 122     114.310  98.360  32.310  1.00  0.00            
ATOM   1898  HB  ILE X 122     113.970  97.900  33.240  1.00  0.00            
ATOM   1899  CG2 ILE X 122     115.780  97.940  32.270  1.00  0.00            
ATOM   1900 1HG2 ILE X 122     115.890  96.880  32.010  1.00  0.00            
ATOM   1901 2HG2 ILE X 122     116.250  98.610  31.550  1.00  0.00            
ATOM   1902 3HG2 ILE X 122     116.260  98.150  33.230  1.00  0.00            
ATOM   1903  CG1 ILE X 122     114.040  99.850  32.530  1.00  0.00            
ATOM   1904 2HG1 ILE X 122     113.070 100.040  32.970  1.00  0.00            
ATOM   1905 3HG1 ILE X 122     114.780 100.160  33.260  1.00  0.00            
ATOM   1906  CD1 ILE X 122     114.250 100.810  31.360  1.00  0.00            
ATOM   1907 1HD1 ILE X 122     113.890 101.800  31.670  1.00  0.00            
ATOM   1908 2HD1 ILE X 122     115.310 100.820  31.110  1.00  0.00            
ATOM   1909 3HD1 ILE X 122     113.640 100.530  30.500  1.00  0.00            
ATOM   1910  C   ILE X 122     113.480  96.220  31.200  1.00  0.00            
ATOM   1911  O   ILE X 122     114.170  95.610  30.400  1.00  0.00            
ATOM   1912  N   HID X 123     112.630  95.510  32.020  1.00  0.00            
ATOM   1913  H   HID X 123     112.180  96.070  32.740  1.00  0.00            
ATOM   1914  CA  HID X 123     112.720  94.060  32.070  1.00  0.00            
ATOM   1915  HA  HID X 123     113.740  93.770  32.310  1.00  0.00            
ATOM   1916  CB  HID X 123     111.680  93.720  33.140  1.00  0.00            
ATOM   1917  HB2 HID X 123     112.170  94.030  34.080  1.00  0.00            
ATOM   1918  HB3 HID X 123     110.720  94.240  33.130  1.00  0.00            
ATOM   1919  CG  HID X 123     111.350  92.260  33.280  1.00  0.00            
ATOM   1920  ND1 HID X 123     112.130  91.310  33.910  1.00  0.00            
ATOM   1921  HD1 HID X 123     112.940  91.490  34.480  1.00  0.00            
ATOM   1922  CE1 HID X 123     111.530  90.100  33.880  1.00  0.00            
ATOM   1923  HE1 HID X 123     111.920  89.190  34.300  1.00  0.00            
ATOM   1924  NE2 HID X 123     110.410  90.220  33.150  1.00  0.00            
ATOM   1925  CD2 HID X 123     110.270  91.560  32.800  1.00  0.00            
ATOM   1926  HD2 HID X 123     109.440  92.000  32.260  1.00  0.00            
ATOM   1927  C   HID X 123     112.320  93.330  30.800  1.00  0.00            
ATOM   1928  O   HID X 123     112.780  92.250  30.460  1.00  0.00            
ATOM   1929  N   HID X 124     111.360  93.920  30.000  1.00  0.00            
ATOM   1930  H   HID X 124     111.040  94.840  30.270  1.00  0.00            
ATOM   1931  CA  HID X 124     110.910  93.300  28.770  1.00  0.00            
ATOM   1932  HA  HID X 124     110.810  92.230  28.970  1.00  0.00            
ATOM   1933  CB  HID X 124     109.490  93.830  28.580  1.00  0.00            
ATOM   1934  HB2 HID X 124     108.930  93.510  29.470  1.00  0.00            
ATOM   1935  HB3 HID X 124     109.470  94.920  28.670  1.00  0.00            
ATOM   1936  CG  HID X 124     108.800  93.370  27.320  1.00  0.00            
ATOM   1937  ND1 HID X 124     108.450  92.080  26.950  1.00  0.00            
ATOM   1938  HD1 HID X 124     108.420  91.240  27.500  1.00  0.00            
ATOM   1939  CE1 HID X 124     108.010  92.140  25.680  1.00  0.00            
ATOM   1940  HE1 HID X 124     107.770  91.260  25.110  1.00  0.00            
ATOM   1941  NE2 HID X 124     108.020  93.410  25.250  1.00  0.00            
ATOM   1942  CD2 HID X 124     108.620  94.190  26.230  1.00  0.00            
ATOM   1943  HD2 HID X 124     108.960  95.210  26.110  1.00  0.00            
ATOM   1944  C   HID X 124     111.840  93.510  27.590  1.00  0.00            
ATOM   1945  O   HID X 124     111.570  93.140  26.460  1.00  0.00            
ATOM   1946  N   ASN X 125     112.980  94.220  27.870  1.00  0.00            
ATOM   1947  H   ASN X 125     113.160  94.540  28.820  1.00  0.00            
ATOM   1948  CA  ASN X 125     113.930  94.570  26.830  1.00  0.00            
ATOM   1949  HA  ASN X 125     113.750  94.040  25.890  1.00  0.00            
ATOM   1950  CB  ASN X 125     113.770  96.040  26.460  1.00  0.00            
ATOM   1951  HB2 ASN X 125     113.790  96.640  27.370  1.00  0.00            
ATOM   1952  HB3 ASN X 125     114.600  96.270  25.790  1.00  0.00            
ATOM   1953  CG  ASN X 125     112.500  96.430  25.720  1.00  0.00            
ATOM   1954  OD1 ASN X 125     112.210  96.090  24.590  1.00  0.00            
ATOM   1955  ND2 ASN X 125     111.560  97.190  26.400  1.00  0.00            
ATOM   1956 1HD2 ASN X 125     111.780  97.460  27.350  1.00  0.00            
ATOM   1957 2HD2 ASN X 125     110.720  97.440  25.900  1.00  0.00            
ATOM   1958  C   ASN X 125     115.380  94.290  27.230  1.00  0.00            
ATOM   1959  O   ASN X 125     116.160  93.690  26.510  1.00  0.00            
ATOM   1960  N   TRP X 126     115.840  94.940  28.350  1.00  0.00            
ATOM   1961  H   TRP X 126     115.250  95.610  28.840  1.00  0.00            
ATOM   1962  CA  TRP X 126     117.210  94.980  28.830  1.00  0.00            
ATOM   1963  HA  TRP X 126     117.820  94.260  28.280  1.00  0.00            
ATOM   1964  CB  TRP X 126     117.880  96.300  28.460  1.00  0.00            
ATOM   1965  HB2 TRP X 126     117.710  97.020  29.270  1.00  0.00            
ATOM   1966  HB3 TRP X 126     118.970  96.250  28.360  1.00  0.00            
ATOM   1967  CG  TRP X 126     117.470  97.010  27.210  1.00  0.00            
ATOM   1968  CD1 TRP X 126     118.000  96.850  25.980  1.00  0.00            
ATOM   1969  HD1 TRP X 126     118.800  96.160  25.740  1.00  0.00            
ATOM   1970  NE1 TRP X 126     117.370  97.730  25.130  1.00  0.00            
ATOM   1971  HE1 TRP X 126     117.580  97.790  24.140  1.00  0.00            
ATOM   1972  CE2 TRP X 126     116.290  98.340  25.730  1.00  0.00            
ATOM   1973  CZ2 TRP X 126     115.350  99.300  25.320  1.00  0.00            
ATOM   1974  HZ2 TRP X 126     115.340  99.650  24.300  1.00  0.00            
ATOM   1975  CH2 TRP X 126     114.380  99.730  26.220  1.00  0.00            
ATOM   1976  HH2 TRP X 126     113.590 100.420  25.950  1.00  0.00            
ATOM   1977  CZ3 TRP X 126     114.320  99.260  27.540  1.00  0.00            
ATOM   1978  HZ3 TRP X 126     113.530  99.550  28.230  1.00  0.00            
ATOM   1979  CE3 TRP X 126     115.420  98.510  27.960  1.00  0.00            
ATOM   1980  HE3 TRP X 126     115.520  98.300  29.030  1.00  0.00            
ATOM   1981  CD2 TRP X 126     116.390  97.980  27.100  1.00  0.00            
ATOM   1982  C   TRP X 126     117.360  94.530  30.280  1.00  0.00            
ATOM   1983  O   TRP X 126     117.800  95.320  31.100  1.00  0.00            
ATOM   1984  N   PRO X 127     117.000  93.280  30.720  1.00  0.00            
ATOM   1985  CD  PRO X 127     116.310  92.210  30.000  1.00  0.00            
ATOM   1986  HD2 PRO X 127     116.700  92.020  28.990  1.00  0.00            
ATOM   1987  HD3 PRO X 127     115.230  92.410  29.980  1.00  0.00            
ATOM   1988  CG  PRO X 127     116.450  90.960  30.900  1.00  0.00            
ATOM   1989  HG2 PRO X 127     117.340  90.380  30.630  1.00  0.00            
ATOM   1990  HG3 PRO X 127     115.620  90.240  30.840  1.00  0.00            
ATOM   1991  CB  PRO X 127     116.530  91.550  32.310  1.00  0.00            
ATOM   1992  HB2 PRO X 127     117.120  90.950  33.020  1.00  0.00            
ATOM   1993  HB3 PRO X 127     115.530  91.580  32.760  1.00  0.00            
ATOM   1994  CA  PRO X 127     117.070  92.970  32.130  1.00  0.00            
ATOM   1995  HA  PRO X 127     116.520  93.700  32.710  1.00  0.00            
ATOM   1996  C   PRO X 127     118.500  92.970  32.650  1.00  0.00            
ATOM   1997  O   PRO X 127     118.660  93.230  33.830  1.00  0.00            
ATOM   1998  N   SER X 128     119.550  92.880  31.770  1.00  0.00            
ATOM   1999  H   SER X 128     119.370  92.530  30.840  1.00  0.00            
ATOM   2000  CA  SER X 128     120.950  93.120  32.060  1.00  0.00            
ATOM   2001  HA  SER X 128     121.250  92.300  32.720  1.00  0.00            
ATOM   2002  CB  SER X 128     121.690  92.970  30.730  1.00  0.00            
ATOM   2003  HB2 SER X 128     122.760  93.150  30.840  1.00  0.00            
ATOM   2004  HB3 SER X 128     121.580  91.940  30.380  1.00  0.00            
ATOM   2005  OG  SER X 128     121.230  93.980  29.860  1.00  0.00            
ATOM   2006  HG  SER X 128     120.530  93.630  29.300  1.00  0.00            
ATOM   2007  C   SER X 128     121.260  94.440  32.750  1.00  0.00            
ATOM   2008  O   SER X 128     122.220  94.530  33.500  1.00  0.00            
ATOM   2009  N   LEU X 129     120.370  95.490  32.640  1.00  0.00            
ATOM   2010  H   LEU X 129     119.490  95.350  32.150  1.00  0.00            
ATOM   2011  CA  LEU X 129     120.420  96.820  33.200  1.00  0.00            
ATOM   2012  HA  LEU X 129     121.490  97.040  33.270  1.00  0.00            
ATOM   2013  CB  LEU X 129     119.730  97.800  32.250  1.00  0.00            
ATOM   2014  HB2 LEU X 129     118.690  97.520  32.080  1.00  0.00            
ATOM   2015  HB3 LEU X 129     119.630  98.750  32.760  1.00  0.00            
ATOM   2016  CG  LEU X 129     120.450  98.190  30.960  1.00  0.00            
ATOM   2017  HG  LEU X 129     120.390  97.330  30.300  1.00  0.00            
ATOM   2018  CD1 LEU X 129     119.630  99.250  30.240  1.00  0.00            
ATOM   2019 1HD1 LEU X 129     118.690  98.850  29.830  1.00  0.00            
ATOM   2020 2HD1 LEU X 129     119.430 100.070  30.940  1.00  0.00            
ATOM   2021 3HD1 LEU X 129     120.200  99.610  29.370  1.00  0.00            
ATOM   2022  CD2 LEU X 129     121.900  98.610  31.210  1.00  0.00            
ATOM   2023 1HD2 LEU X 129     121.880  99.460  31.900  1.00  0.00            
ATOM   2024 2HD2 LEU X 129     122.480  97.750  31.580  1.00  0.00            
ATOM   2025 3HD2 LEU X 129     122.340  99.040  30.300  1.00  0.00            
ATOM   2026  C   LEU X 129     119.830  96.830  34.600  1.00  0.00            
ATOM   2027  O   LEU X 129     120.220  97.610  35.450  1.00  0.00            
ATOM   2028  N   LEU X 130     118.920  95.840  34.920  1.00  0.00            
ATOM   2029  H   LEU X 130     118.700  95.070  34.300  1.00  0.00            
ATOM   2030  CA  LEU X 130     118.320  95.680  36.230  1.00  0.00            
ATOM   2031  HA  LEU X 130     118.270  96.690  36.630  1.00  0.00            
ATOM   2032  CB  LEU X 130     116.890  95.140  36.200  1.00  0.00            
ATOM   2033  HB2 LEU X 130     116.870  94.130  35.790  1.00  0.00            
ATOM   2034  HB3 LEU X 130     116.460  95.140  37.200  1.00  0.00            
ATOM   2035  CG  LEU X 130     115.940  96.000  35.380  1.00  0.00            
ATOM   2036  HG  LEU X 130     116.410  96.140  34.410  1.00  0.00            
ATOM   2037  CD1 LEU X 130     114.640  95.220  35.210  1.00  0.00            
ATOM   2038 1HD1 LEU X 130     113.910  95.880  34.720  1.00  0.00            
ATOM   2039 2HD1 LEU X 130     114.670  94.230  34.740  1.00  0.00            
ATOM   2040 3HD1 LEU X 130     114.110  94.950  36.140  1.00  0.00            
ATOM   2041  CD2 LEU X 130     115.550  97.340  35.990  1.00  0.00            
ATOM   2042 1HD2 LEU X 130     114.880  97.980  35.400  1.00  0.00            
ATOM   2043 2HD2 LEU X 130     115.180  97.350  37.030  1.00  0.00            
ATOM   2044 3HD2 LEU X 130     116.350  98.100  35.980  1.00  0.00            
ATOM   2045  C   LEU X 130     119.280  94.830  37.060  1.00  0.00            
ATOM   2046  O   LEU X 130     119.460  95.020  38.250  1.00  0.00            
ATOM   2047  N   ARG X 131     120.090  93.880  36.480  1.00  0.00            
ATOM   2048  H   ARG X 131     119.880  93.700  35.500  1.00  0.00            
ATOM   2049  CA  ARG X 131     121.260  93.340  37.150  1.00  0.00            
ATOM   2050  HA  ARG X 131     121.050  93.110  38.190  1.00  0.00            
ATOM   2051  CB  ARG X 131     121.830  92.260  36.240  1.00  0.00            
ATOM   2052  HB2 ARG X 131     122.110  92.740  35.300  1.00  0.00            
ATOM   2053  HB3 ARG X 131     122.740  91.900  36.740  1.00  0.00            
ATOM   2054  CG  ARG X 131     120.900  91.100  35.900  1.00  0.00            
ATOM   2055  HG2 ARG X 131     120.110  91.530  35.280  1.00  0.00            
ATOM   2056  HG3 ARG X 131     121.460  90.330  35.370  1.00  0.00            
ATOM   2057  CD  ARG X 131     120.260  90.440  37.120  1.00  0.00            
ATOM   2058  HD2 ARG X 131     121.080  90.070  37.750  1.00  0.00            
ATOM   2059  HD3 ARG X 131     119.680  91.230  37.590  1.00  0.00            
ATOM   2060  NE  ARG X 131     119.570  89.260  36.600  1.00  0.00            
ATOM   2061  HE  ARG X 131     120.050  88.400  36.400  1.00  0.00            
ATOM   2062  CZ  ARG X 131     118.260  89.180  36.340  1.00  0.00            
ATOM   2063  NH1 ARG X 131     117.490  90.240  36.630  1.00  0.00            
ATOM   2064 1HH1 ARG X 131     117.820  91.120  37.000  1.00  0.00            
ATOM   2065 2HH1 ARG X 131     116.510  90.020  36.640  1.00  0.00            
ATOM   2066  NH2 ARG X 131     117.720  88.140  35.690  1.00  0.00            
ATOM   2067 1HH2 ARG X 131     118.160  87.240  35.720  1.00  0.00            
ATOM   2068 2HH2 ARG X 131     116.750  88.220  35.420  1.00  0.00            
ATOM   2069  C   ARG X 131     122.400  94.330  37.330  1.00  0.00            
ATOM   2070  O   ARG X 131     122.990  94.240  38.390  1.00  0.00            
ATOM   2071  N   HID X 132     122.660  95.200  36.290  1.00  0.00            
ATOM   2072  H   HID X 132     122.220  94.940  35.420  1.00  0.00            
ATOM   2073  CA  HID X 132     123.800  96.090  36.300  1.00  0.00            
ATOM   2074  HA  HID X 132     124.540  95.650  36.970  1.00  0.00            
ATOM   2075  CB  HID X 132     124.390  96.290  34.900  1.00  0.00            
ATOM   2076  HB2 HID X 132     124.270  95.320  34.400  1.00  0.00            
ATOM   2077  HB3 HID X 132     123.780  96.880  34.220  1.00  0.00            
ATOM   2078  CG  HID X 132     125.810  96.770  34.790  1.00  0.00            
ATOM   2079  ND1 HID X 132     126.520  96.680  33.600  1.00  0.00            
ATOM   2080  HD1 HID X 132     126.190  96.350  32.710  1.00  0.00            
ATOM   2081  CE1 HID X 132     127.820  96.860  33.880  1.00  0.00            
ATOM   2082  HE1 HID X 132     128.630  96.880  33.160  1.00  0.00            
ATOM   2083  NE2 HID X 132     128.020  97.140  35.170  1.00  0.00            
ATOM   2084  CD2 HID X 132     126.730  97.220  35.710  1.00  0.00            
ATOM   2085  HD2 HID X 132     126.440  97.230  36.750  1.00  0.00            
ATOM   2086  C   HID X 132     123.420  97.360  37.040  1.00  0.00            
ATOM   2087  O   HID X 132     123.860  98.470  36.820  1.00  0.00            
ATOM   2088  N   ARG X 133     122.440  97.340  38.010  1.00  0.00            
ATOM   2089  H   ARG X 133     121.950  96.460  38.110  1.00  0.00            
ATOM   2090  CA  ARG X 133     122.090  98.340  39.000  1.00  0.00            
ATOM   2091  HA  ARG X 133     121.190  97.960  39.490  1.00  0.00            
ATOM   2092  CB  ARG X 133     123.060  98.370  40.180  1.00  0.00            
ATOM   2093  HB2 ARG X 133     123.920  98.960  39.870  1.00  0.00            
ATOM   2094  HB3 ARG X 133     122.610  99.020  40.940  1.00  0.00            
ATOM   2095  CG  ARG X 133     123.390  97.070  40.900  1.00  0.00            
ATOM   2096  HG2 ARG X 133     122.460  96.540  41.070  1.00  0.00            
ATOM   2097  HG3 ARG X 133     124.090  96.490  40.300  1.00  0.00            
ATOM   2098  CD  ARG X 133     123.950  97.250  42.310  1.00  0.00            
ATOM   2099  HD2 ARG X 133     124.450  98.220  42.330  1.00  0.00            
ATOM   2100  HD3 ARG X 133     123.180  97.180  43.070  1.00  0.00            
ATOM   2101  NE  ARG X 133     124.980  96.260  42.620  1.00  0.00            
ATOM   2102  HE  ARG X 133     125.180  95.670  41.820  1.00  0.00            
ATOM   2103  CZ  ARG X 133     125.690  96.160  43.760  1.00  0.00            
ATOM   2104  NH1 ARG X 133     125.560  97.100  44.700  1.00  0.00            
ATOM   2105 1HH1 ARG X 133     125.010  97.940  44.650  1.00  0.00            
ATOM   2106 2HH1 ARG X 133     126.130  97.040  45.540  1.00  0.00            
ATOM   2107  NH2 ARG X 133     126.580  95.180  43.960  1.00  0.00            
ATOM   2108 1HH2 ARG X 133     126.710  94.620  43.130  1.00  0.00            
ATOM   2109 2HH2 ARG X 133     127.010  94.930  44.840  1.00  0.00            
ATOM   2110  C   ARG X 133     121.750  99.740  38.510  1.00  0.00            
ATOM   2111  O   ARG X 133     121.980 100.680  39.250  1.00  0.00            
ATOM   2112  N   PHE X 134     121.490  99.880  37.160  1.00  0.00            
ATOM   2113  H   PHE X 134     121.480  99.020  36.630  1.00  0.00            
ATOM   2114  CA  PHE X 134     121.490 101.180  36.510  1.00  0.00            
ATOM   2115  HA  PHE X 134     122.530 101.490  36.630  1.00  0.00            
ATOM   2116  CB  PHE X 134     121.410 100.750  35.050  1.00  0.00            
ATOM   2117  HB2 PHE X 134     122.210 100.020  34.890  1.00  0.00            
ATOM   2118  HB3 PHE X 134     120.480 100.180  34.930  1.00  0.00            
ATOM   2119  CG  PHE X 134     121.420 101.840  34.000  1.00  0.00            
ATOM   2120  CD1 PHE X 134     122.560 102.620  33.780  1.00  0.00            
ATOM   2121  HD1 PHE X 134     123.480 102.430  34.330  1.00  0.00            
ATOM   2122  CE1 PHE X 134     122.490 103.640  32.840  1.00  0.00            
ATOM   2123  HE1 PHE X 134     123.430 104.160  32.630  1.00  0.00            
ATOM   2124  CZ  PHE X 134     121.300 103.970  32.180  1.00  0.00            
ATOM   2125  HZ  PHE X 134     121.400 104.810  31.490  1.00  0.00            
ATOM   2126  CE2 PHE X 134     120.150 103.220  32.430  1.00  0.00            
ATOM   2127  HE2 PHE X 134     119.240 103.450  31.890  1.00  0.00            
ATOM   2128  CD2 PHE X 134     120.230 102.180  33.370  1.00  0.00            
ATOM   2129  HD2 PHE X 134     119.280 101.700  33.590  1.00  0.00            
ATOM   2130  C   PHE X 134     120.500 102.230  36.970  1.00  0.00            
ATOM   2131  O   PHE X 134     120.780 103.400  36.750  1.00  0.00            
ATOM   2132  N   LEU X 135     119.340 101.850  37.620  1.00  0.00            
ATOM   2133  H   LEU X 135     119.310 100.880  37.900  1.00  0.00            
ATOM   2134  CA  LEU X 135     118.330 102.760  38.120  1.00  0.00            
ATOM   2135  HA  LEU X 135     118.410 103.730  37.640  1.00  0.00            
ATOM   2136  CB  LEU X 135     116.920 102.220  37.910  1.00  0.00            
ATOM   2137  HB2 LEU X 135     116.790 101.390  38.620  1.00  0.00            
ATOM   2138  HB3 LEU X 135     116.250 103.030  38.190  1.00  0.00            
ATOM   2139  CG  LEU X 135     116.530 101.730  36.520  1.00  0.00            
ATOM   2140  HG  LEU X 135     116.990 100.760  36.320  1.00  0.00            
ATOM   2141  CD1 LEU X 135     115.020 101.510  36.450  1.00  0.00            
ATOM   2142 1HD1 LEU X 135     114.440 102.390  36.750  1.00  0.00            
ATOM   2143 2HD1 LEU X 135     114.720 101.320  35.420  1.00  0.00            
ATOM   2144 3HD1 LEU X 135     114.680 100.670  37.050  1.00  0.00            
ATOM   2145  CD2 LEU X 135     117.030 102.740  35.480  1.00  0.00            
ATOM   2146 1HD2 LEU X 135     118.110 102.860  35.350  1.00  0.00            
ATOM   2147 2HD2 LEU X 135     116.660 102.420  34.500  1.00  0.00            
ATOM   2148 3HD2 LEU X 135     116.630 103.750  35.600  1.00  0.00            
ATOM   2149  C   LEU X 135     118.490 102.930  39.630  1.00  0.00            
ATOM   2150  O   LEU X 135     118.550 101.950  40.350  1.00  0.00            
ATOM   2151  N   GLU X 136     118.470 104.250  40.030  1.00  0.00            
ATOM   2152  H   GLU X 136     118.620 104.960  39.330  1.00  0.00            
ATOM   2153  CA  GLU X 136     118.400 104.640  41.420  1.00  0.00            
ATOM   2154  HA  GLU X 136     118.460 103.730  42.020  1.00  0.00            
ATOM   2155  CB  GLU X 136     119.650 105.440  41.780  1.00  0.00            
ATOM   2156  HB2 GLU X 136     119.740 106.360  41.210  1.00  0.00            
ATOM   2157  HB3 GLU X 136     119.710 105.660  42.840  1.00  0.00            
ATOM   2158  CG  GLU X 136     120.960 104.660  41.650  1.00  0.00            
ATOM   2159  HG2 GLU X 136     120.850 103.640  42.040  1.00  0.00            
ATOM   2160  HG3 GLU X 136     121.150 104.530  40.590  1.00  0.00            
ATOM   2161  CD  GLU X 136     122.150 105.370  42.280  1.00  0.00            
ATOM   2162  OE1 GLU X 136     123.250 105.090  41.750  1.00  0.00            
ATOM   2163  OE2 GLU X 136     122.010 106.210  43.190  1.00  0.00            
ATOM   2164  C   GLU X 136     117.100 105.350  41.800  1.00  0.00            
ATOM   2165  O   GLU X 136     116.530 106.250  41.210  1.00  0.00            
ATOM   2166  N   GLU X 137     116.450 104.880  42.920  1.00  0.00            
ATOM   2167  H   GLU X 137     117.000 104.200  43.440  1.00  0.00            
ATOM   2168  CA  GLU X 137     115.310 105.510  43.540  1.00  0.00            
ATOM   2169  HA  GLU X 137     114.540 105.760  42.810  1.00  0.00            
ATOM   2170  CB  GLU X 137     114.770 104.390  44.420  1.00  0.00            
ATOM   2171  HB2 GLU X 137     114.190 103.780  43.720  1.00  0.00            
ATOM   2172  HB3 GLU X 137     115.600 103.830  44.830  1.00  0.00            
ATOM   2173  CG  GLU X 137     113.830 104.690  45.590  1.00  0.00            
ATOM   2174  HG2 GLU X 137     113.690 103.790  46.190  1.00  0.00            
ATOM   2175  HG3 GLU X 137     114.370 105.290  46.320  1.00  0.00            
ATOM   2176  CD  GLU X 137     112.510 105.400  45.320  1.00  0.00            
ATOM   2177  OE1 GLU X 137     111.590 105.250  46.150  1.00  0.00            
ATOM   2178  OE2 GLU X 137     112.380 105.950  44.200  1.00  0.00            
ATOM   2179  C   GLU X 137     115.700 106.700  44.410  1.00  0.00            
ATOM   2180  O   GLU X 137     116.800 106.930  44.870  1.00  0.00            
ATOM   2181  N   PHE X 138     114.700 107.660  44.420  1.00  0.00            
ATOM   2182  H   PHE X 138     113.810 107.380  44.040  1.00  0.00            
ATOM   2183  CA  PHE X 138     114.880 108.950  45.050  1.00  0.00            
ATOM   2184  HA  PHE X 138     115.740 108.900  45.710  1.00  0.00            
ATOM   2185  CB  PHE X 138     115.130 110.050  44.030  1.00  0.00            
ATOM   2186  HB2 PHE X 138     115.990 109.720  43.430  1.00  0.00            
ATOM   2187  HB3 PHE X 138     114.260 110.250  43.400  1.00  0.00            
ATOM   2188  CG  PHE X 138     115.440 111.370  44.700  1.00  0.00            
ATOM   2189  CD1 PHE X 138     114.450 112.340  44.870  1.00  0.00            
ATOM   2190  HD1 PHE X 138     113.400 112.140  44.650  1.00  0.00            
ATOM   2191  CE1 PHE X 138     114.760 113.560  45.480  1.00  0.00            
ATOM   2192  HE1 PHE X 138     114.000 114.330  45.550  1.00  0.00            
ATOM   2193  CZ  PHE X 138     116.080 113.800  45.890  1.00  0.00            
ATOM   2194  HZ  PHE X 138     116.330 114.750  46.360  1.00  0.00            
ATOM   2195  CE2 PHE X 138     117.080 112.850  45.700  1.00  0.00            
ATOM   2196  HE2 PHE X 138     118.110 113.130  45.900  1.00  0.00            
ATOM   2197  CD2 PHE X 138     116.750 111.620  45.120  1.00  0.00            
ATOM   2198  HD2 PHE X 138     117.520 110.890  44.900  1.00  0.00            
ATOM   2199  C   PHE X 138     113.680 109.270  45.940  1.00  0.00            
ATOM   2200  O   PHE X 138     112.570 108.830  45.690  1.00  0.00            
ATOM   2201  N   ILE X 139     113.910 110.050  47.050  1.00  0.00            
ATOM   2202  H   ILE X 139     114.850 110.420  47.110  1.00  0.00            
ATOM   2203  CA  ILE X 139     112.960 110.210  48.130  1.00  0.00            
ATOM   2204  HA  ILE X 139     111.910 110.110  47.850  1.00  0.00            
ATOM   2205  CB  ILE X 139     113.230 109.300  49.330  1.00  0.00            
ATOM   2206  HB  ILE X 139     112.570 109.630  50.120  1.00  0.00            
ATOM   2207  CG2 ILE X 139     112.680 107.900  49.090  1.00  0.00            
ATOM   2208 1HG2 ILE X 139     112.950 107.490  48.110  1.00  0.00            
ATOM   2209 2HG2 ILE X 139     113.190 107.320  49.880  1.00  0.00            
ATOM   2210 3HG2 ILE X 139     111.600 107.800  49.250  1.00  0.00            
ATOM   2211  CG1 ILE X 139     114.680 109.340  49.790  1.00  0.00            
ATOM   2212 2HG1 ILE X 139     115.180 108.610  49.160  1.00  0.00            
ATOM   2213 3HG1 ILE X 139     115.020 110.370  49.660  1.00  0.00            
ATOM   2214  CD1 ILE X 139     114.970 108.920  51.230  1.00  0.00            
ATOM   2215 1HD1 ILE X 139     114.370 108.100  51.650  1.00  0.00            
ATOM   2216 2HD1 ILE X 139     115.990 108.520  51.220  1.00  0.00            
ATOM   2217 3HD1 ILE X 139     115.000 109.760  51.930  1.00  0.00            
ATOM   2218  C   ILE X 139     113.100 111.640  48.620  1.00  0.00            
ATOM   2219  O   ILE X 139     114.150 112.260  48.540  1.00  0.00            
ATOM   2220  N   THR X 140     111.940 112.170  49.160  1.00  0.00            
ATOM   2221  H   THR X 140     111.160 111.530  49.150  1.00  0.00            
ATOM   2222  CA  THR X 140     111.790 113.390  49.940  1.00  0.00            
ATOM   2223  HA  THR X 140     112.800 113.670  50.250  1.00  0.00            
ATOM   2224  CB  THR X 140     111.210 114.510  49.080  1.00  0.00            
ATOM   2225  HB  THR X 140     111.000 115.350  49.750  1.00  0.00            
ATOM   2226  CG2 THR X 140     112.050 114.890  47.870  1.00  0.00            
ATOM   2227 1HG2 THR X 140     112.010 114.120  47.080  1.00  0.00            
ATOM   2228 2HG2 THR X 140     111.760 115.880  47.490  1.00  0.00            
ATOM   2229 3HG2 THR X 140     113.100 114.850  48.160  1.00  0.00            
ATOM   2230  OG1 THR X 140     109.990 114.100  48.510  1.00  0.00            
ATOM   2231  HG1 THR X 140     110.090 113.340  47.940  1.00  0.00            
ATOM   2232  C   THR X 140     110.880 113.170  51.140  1.00  0.00            
ATOM   2233  O   THR X 140     110.300 112.110  51.250  1.00  0.00            
ATOM   2234  N   PRO X 141     110.760 114.190  52.060  1.00  0.00            
ATOM   2235  CD  PRO X 141     111.610 115.360  52.300  1.00  0.00            
ATOM   2236  HD2 PRO X 141     111.180 116.190  51.720  1.00  0.00            
ATOM   2237  HD3 PRO X 141     112.600 115.180  51.860  1.00  0.00            
ATOM   2238  CG  PRO X 141     111.630 115.500  53.830  1.00  0.00            
ATOM   2239  HG2 PRO X 141     111.780 116.560  54.060  1.00  0.00            
ATOM   2240  HG3 PRO X 141     112.420 114.890  54.300  1.00  0.00            
ATOM   2241  CB  PRO X 141     110.190 115.090  54.170  1.00  0.00            
ATOM   2242  HB2 PRO X 141     109.540 115.960  54.030  1.00  0.00            
ATOM   2243  HB3 PRO X 141     110.060 114.720  55.200  1.00  0.00            
ATOM   2244  CA  PRO X 141     109.910 113.940  53.210  1.00  0.00            
ATOM   2245  HA  PRO X 141     110.210 112.980  53.630  1.00  0.00            
ATOM   2246  C   PRO X 141     108.420 113.950  52.900  1.00  0.00            
ATOM   2247  O   PRO X 141     107.990 114.700  52.050  1.00  0.00            
ATOM   2248  N   ILE X 142     107.560 113.090  53.540  1.00  0.00            
ATOM   2249  H   ILE X 142     107.990 112.380  54.130  1.00  0.00            
ATOM   2250  CA  ILE X 142     106.120 113.130  53.460  1.00  0.00            
ATOM   2251  HA  ILE X 142     105.730 113.520  52.520  1.00  0.00            
ATOM   2252  CB  ILE X 142     105.460 111.770  53.670  1.00  0.00            
ATOM   2253  HB  ILE X 142     106.090 110.960  53.330  1.00  0.00            
ATOM   2254  CG2 ILE X 142     105.100 111.570  55.140  1.00  0.00            
ATOM   2255 1HG2 ILE X 142     106.040 111.610  55.710  1.00  0.00            
ATOM   2256 2HG2 ILE X 142     104.380 112.260  55.600  1.00  0.00            
ATOM   2257 3HG2 ILE X 142     104.720 110.550  55.260  1.00  0.00            
ATOM   2258  CG1 ILE X 142     104.150 111.720  52.880  1.00  0.00            
ATOM   2259 2HG1 ILE X 142     103.450 112.530  53.110  1.00  0.00            
ATOM   2260 3HG1 ILE X 142     104.470 111.970  51.870  1.00  0.00            
ATOM   2261  CD1 ILE X 142     103.490 110.350  52.750  1.00  0.00            
ATOM   2262 1HD1 ILE X 142     102.810 110.460  51.900  1.00  0.00            
ATOM   2263 2HD1 ILE X 142     104.160 109.480  52.750  1.00  0.00            
ATOM   2264 3HD1 ILE X 142     102.870 110.340  53.650  1.00  0.00            
ATOM   2265  C   ILE X 142     105.510 114.140  54.430  1.00  0.00            
ATOM   2266  O   ILE X 142     104.420 114.620  54.200  1.00  0.00            
ATOM   2267  N   VAL X 143     106.260 114.580  55.500  1.00  0.00            
ATOM   2268  H   VAL X 143     107.140 114.100  55.570  1.00  0.00            
ATOM   2269  CA  VAL X 143     105.880 115.520  56.530  1.00  0.00            
ATOM   2270  HA  VAL X 143     105.390 116.340  55.990  1.00  0.00            
ATOM   2271  CB  VAL X 143     104.890 114.820  57.460  1.00  0.00            
ATOM   2272  HB  VAL X 143     104.070 114.580  56.790  1.00  0.00            
ATOM   2273  CG1 VAL X 143     105.380 113.570  58.170  1.00  0.00            
ATOM   2274 1HG1 VAL X 143     105.770 112.840  57.450  1.00  0.00            
ATOM   2275 2HG1 VAL X 143     106.190 113.830  58.870  1.00  0.00            
ATOM   2276 3HG1 VAL X 143     104.560 113.080  58.700  1.00  0.00            
ATOM   2277  CG2 VAL X 143     104.290 115.730  58.530  1.00  0.00            
ATOM   2278 1HG2 VAL X 143     104.060 116.710  58.100  1.00  0.00            
ATOM   2279 2HG2 VAL X 143     103.400 115.280  59.000  1.00  0.00            
ATOM   2280 3HG2 VAL X 143     105.070 115.920  59.270  1.00  0.00            
ATOM   2281  C   VAL X 143     107.140 116.080  57.180  1.00  0.00            
ATOM   2282  O   VAL X 143     108.110 115.360  57.320  1.00  0.00            
ATOM   2283  N   LYS X 144     107.150 117.410  57.560  1.00  0.00            
ATOM   2284  H   LYS X 144     106.270 117.900  57.520  1.00  0.00            
ATOM   2285  CA  LYS X 144     108.070 117.920  58.550  1.00  0.00            
ATOM   2286  HA  LYS X 144     108.860 117.200  58.740  1.00  0.00            
ATOM   2287  CB  LYS X 144     108.810 119.110  57.940  1.00  0.00            
ATOM   2288  HB2 LYS X 144     108.190 120.000  57.820  1.00  0.00            
ATOM   2289  HB3 LYS X 144     109.620 119.470  58.580  1.00  0.00            
ATOM   2290  CG  LYS X 144     109.460 118.870  56.580  1.00  0.00            
ATOM   2291  HG2 LYS X 144     110.100 117.980  56.610  1.00  0.00            
ATOM   2292  HG3 LYS X 144     108.700 118.800  55.800  1.00  0.00            
ATOM   2293  CD  LYS X 144     110.360 119.990  56.060  1.00  0.00            
ATOM   2294  HD2 LYS X 144     109.710 120.830  55.810  1.00  0.00            
ATOM   2295  HD3 LYS X 144     110.970 120.340  56.890  1.00  0.00            
ATOM   2296  CE  LYS X 144     111.160 119.610  54.820  1.00  0.00            
ATOM   2297  HE2 LYS X 144     111.920 118.900  55.140  1.00  0.00            
ATOM   2298  HE3 LYS X 144     110.490 119.120  54.110  1.00  0.00            
ATOM   2299  NZ  LYS X 144     111.830 120.720  54.130  1.00  0.00            
ATOM   2300  HZ1 LYS X 144     111.080 121.290  53.780  1.00  0.00            
ATOM   2301  HZ2 LYS X 144     112.270 121.370  54.770  1.00  0.00            
ATOM   2302  HZ3 LYS X 144     112.310 120.380  53.310  1.00  0.00            
ATOM   2303  C   LYS X 144     107.440 118.450  59.830  1.00  0.00            
ATOM   2304  O   LYS X 144     106.270 118.770  59.860  1.00  0.00            
ATOM   2305  N   VAL X 145     108.270 118.660  60.920  1.00  0.00            
ATOM   2306  H   VAL X 145     109.260 118.490  60.800  1.00  0.00            
ATOM   2307  CA  VAL X 145     107.910 119.010  62.280  1.00  0.00            
ATOM   2308  HA  VAL X 145     106.930 119.480  62.210  1.00  0.00            
ATOM   2309  CB  VAL X 145     107.780 117.760  63.150  1.00  0.00            
ATOM   2310  HB  VAL X 145     108.770 117.460  63.480  1.00  0.00            
ATOM   2311  CG1 VAL X 145     107.010 118.180  64.400  1.00  0.00            
ATOM   2312 1HG1 VAL X 145     105.990 118.440  64.110  1.00  0.00            
ATOM   2313 2HG1 VAL X 145     107.080 117.300  65.050  1.00  0.00            
ATOM   2314 3HG1 VAL X 145     107.520 118.940  65.020  1.00  0.00            
ATOM   2315  CG2 VAL X 145     107.100 116.530  62.550  1.00  0.00            
ATOM   2316 1HG2 VAL X 145     107.140 115.820  63.390  1.00  0.00            
ATOM   2317 2HG2 VAL X 145     106.160 116.810  62.060  1.00  0.00            
ATOM   2318 3HG2 VAL X 145     107.690 116.160  61.710  1.00  0.00            
ATOM   2319  C   VAL X 145     108.880 120.040  62.850  1.00  0.00            
ATOM   2320  O   VAL X 145     110.080 119.890  62.890  1.00  0.00            
ATOM   2321  N   SER X 146     108.270 121.150  63.390  1.00  0.00            
ATOM   2322  H   SER X 146     107.260 121.200  63.270  1.00  0.00            
ATOM   2323  CA  SER X 146     109.020 122.260  63.930  1.00  0.00            
ATOM   2324  HA  SER X 146     109.890 122.330  63.280  1.00  0.00            
ATOM   2325  CB  SER X 146     108.250 123.570  63.750  1.00  0.00            
ATOM   2326  HB2 SER X 146     107.610 123.610  64.640  1.00  0.00            
ATOM   2327  HB3 SER X 146     108.990 124.360  63.660  1.00  0.00            
ATOM   2328  OG  SER X 146     107.520 123.750  62.560  1.00  0.00            
ATOM   2329  HG  SER X 146     107.650 124.650  62.250  1.00  0.00            
ATOM   2330  C   SER X 146     109.630 122.040  65.310  1.00  0.00            
ATOM   2331  O   SER X 146     109.560 122.840  66.220  1.00  0.00            
ATOM   2332  N   LYS X 147     110.320 120.860  65.550  1.00  0.00            
ATOM   2333  H   LYS X 147     110.370 120.180  64.800  1.00  0.00            
ATOM   2334  CA  LYS X 147     110.790 120.430  66.850  1.00  0.00            
ATOM   2335  HA  LYS X 147     109.950 120.540  67.530  1.00  0.00            
ATOM   2336  CB  LYS X 147     111.250 118.970  66.840  1.00  0.00            
ATOM   2337  HB2 LYS X 147     110.530 118.360  66.290  1.00  0.00            
ATOM   2338  HB3 LYS X 147     112.210 118.850  66.350  1.00  0.00            
ATOM   2339  CG  LYS X 147     111.500 118.360  68.210  1.00  0.00            
ATOM   2340  HG2 LYS X 147     112.180 118.950  68.820  1.00  0.00            
ATOM   2341  HG3 LYS X 147     110.540 118.310  68.730  1.00  0.00            
ATOM   2342  CD  LYS X 147     112.020 116.930  68.140  1.00  0.00            
ATOM   2343  HD2 LYS X 147     111.260 116.220  67.820  1.00  0.00            
ATOM   2344  HD3 LYS X 147     112.810 116.850  67.390  1.00  0.00            
ATOM   2345  CE  LYS X 147     112.540 116.450  69.490  1.00  0.00            
ATOM   2346  HE2 LYS X 147     113.380 117.070  69.810  1.00  0.00            
ATOM   2347  HE3 LYS X 147     111.710 116.490  70.190  1.00  0.00            
ATOM   2348  NZ  LYS X 147     113.070 115.080  69.320  1.00  0.00            
ATOM   2349  HZ1 LYS X 147     112.370 114.380  69.520  1.00  0.00            
ATOM   2350  HZ2 LYS X 147     113.680 114.940  68.530  1.00  0.00            
ATOM   2351  HZ3 LYS X 147     113.700 114.840  70.070  1.00  0.00            
ATOM   2352  C   LYS X 147     111.870 121.380  67.370  1.00  0.00            
ATOM   2353  O   LYS X 147     112.020 121.620  68.550  1.00  0.00            
ATOM   2354  N   ASN X 148     112.670 122.000  66.440  1.00  0.00            
ATOM   2355  H   ASN X 148     112.410 121.710  65.500  1.00  0.00            
ATOM   2356  CA  ASN X 148     113.860 122.830  66.540  1.00  0.00            
ATOM   2357  HA  ASN X 148     113.680 123.510  67.360  1.00  0.00            
ATOM   2358  CB  ASN X 148     115.110 121.990  66.800  1.00  0.00            
ATOM   2359  HB2 ASN X 148     115.270 121.190  66.080  1.00  0.00            
ATOM   2360  HB3 ASN X 148     115.970 122.640  66.690  1.00  0.00            
ATOM   2361  CG  ASN X 148     115.130 121.380  68.200  1.00  0.00            
ATOM   2362  OD1 ASN X 148     115.330 122.030  69.210  1.00  0.00            
ATOM   2363  ND2 ASN X 148     115.000 120.010  68.270  1.00  0.00            
ATOM   2364 1HD2 ASN X 148     115.190 119.520  67.410  1.00  0.00            
ATOM   2365 2HD2 ASN X 148     114.960 119.580  69.180  1.00  0.00            
ATOM   2366  C   ASN X 148     114.030 123.610  65.240  1.00  0.00            
ATOM   2367  O   ASN X 148     113.290 123.430  64.300  1.00  0.00            
ATOM   2368  N   LYS X 149     114.970 124.620  65.300  1.00  0.00            
ATOM   2369  H   LYS X 149     115.630 124.610  66.080  1.00  0.00            
ATOM   2370  CA  LYS X 149     115.080 125.700  64.350  1.00  0.00            
ATOM   2371  HA  LYS X 149     114.280 126.430  64.410  1.00  0.00            
ATOM   2372  CB  LYS X 149     116.380 126.440  64.680  1.00  0.00            
ATOM   2373  HB2 LYS X 149     117.140 125.670  64.620  1.00  0.00            
ATOM   2374  HB3 LYS X 149     116.600 127.130  63.870  1.00  0.00            
ATOM   2375  CG  LYS X 149     116.300 127.170  66.020  1.00  0.00            
ATOM   2376  HG2 LYS X 149     115.550 127.950  66.100  1.00  0.00            
ATOM   2377  HG3 LYS X 149     116.120 126.480  66.850  1.00  0.00            
ATOM   2378  CD  LYS X 149     117.660 127.770  66.390  1.00  0.00            
ATOM   2379  HD2 LYS X 149     117.780 127.880  67.460  1.00  0.00            
ATOM   2380  HD3 LYS X 149     118.440 127.030  66.210  1.00  0.00            
ATOM   2381  CE  LYS X 149     117.960 129.150  65.810  1.00  0.00            
ATOM   2382  HE2 LYS X 149     119.000 129.360  66.070  1.00  0.00            
ATOM   2383  HE3 LYS X 149     117.940 129.240  64.730  1.00  0.00            
ATOM   2384  NZ  LYS X 149     117.090 130.120  66.490  1.00  0.00            
ATOM   2385  HZ1 LYS X 149     117.510 131.030  66.630  1.00  0.00            
ATOM   2386  HZ2 LYS X 149     116.300 130.450  65.960  1.00  0.00            
ATOM   2387  HZ3 LYS X 149     116.860 129.970  67.460  1.00  0.00            
ATOM   2388  C   LYS X 149     115.230 125.160  62.930  1.00  0.00            
ATOM   2389  O   LYS X 149     114.900 125.850  61.990  1.00  0.00            
ATOM   2390  N   GLN X 150     115.820 123.930  62.700  1.00  0.00            
ATOM   2391  H   GLN X 150     116.130 123.440  63.530  1.00  0.00            
ATOM   2392  CA  GLN X 150     115.720 123.210  61.450  1.00  0.00            
ATOM   2393  HA  GLN X 150     115.290 123.900  60.720  1.00  0.00            
ATOM   2394  CB  GLN X 150     117.090 122.670  61.030  1.00  0.00            
ATOM   2395  HB2 GLN X 150     117.770 123.490  60.820  1.00  0.00            
ATOM   2396  HB3 GLN X 150     117.530 122.290  61.950  1.00  0.00            
ATOM   2397  CG  GLN X 150     117.220 121.570  59.980  1.00  0.00            
ATOM   2398  HG2 GLN X 150     118.280 121.280  59.990  1.00  0.00            
ATOM   2399  HG3 GLN X 150     116.650 120.720  60.360  1.00  0.00            
ATOM   2400  CD  GLN X 150     116.640 121.810  58.600  1.00  0.00            
ATOM   2401  OE1 GLN X 150     115.780 122.620  58.320  1.00  0.00            
ATOM   2402  NE2 GLN X 150     117.270 121.100  57.600  1.00  0.00            
ATOM   2403 1HE2 GLN X 150     118.120 120.640  57.910  1.00  0.00            
ATOM   2404 2HE2 GLN X 150     116.900 121.110  56.660  1.00  0.00            
ATOM   2405  C   GLN X 150     114.780 122.040  61.700  1.00  0.00            
ATOM   2406  O   GLN X 150     114.960 121.350  62.680  1.00  0.00            
ATOM   2407  N   GLU X 151     113.750 121.750  60.820  1.00  0.00            
ATOM   2408  H   GLU X 151     113.710 122.310  59.980  1.00  0.00            
ATOM   2409  CA  GLU X 151     112.710 120.770  61.090  1.00  0.00            
ATOM   2410  HA  GLU X 151     112.200 120.830  62.050  1.00  0.00            
ATOM   2411  CB  GLU X 151     111.500 120.980  60.180  1.00  0.00            
ATOM   2412  HB2 GLU X 151     111.830 120.910  59.140  1.00  0.00            
ATOM   2413  HB3 GLU X 151     110.870 120.110  60.330  1.00  0.00            
ATOM   2414  CG  GLU X 151     110.700 122.280  60.210  1.00  0.00            
ATOM   2415  HG2 GLU X 151     109.730 122.020  59.770  1.00  0.00            
ATOM   2416  HG3 GLU X 151     110.630 122.590  61.250  1.00  0.00            
ATOM   2417  CD  GLU X 151     111.130 123.390  59.270  1.00  0.00            
ATOM   2418  OE1 GLU X 151     110.190 124.160  58.980  1.00  0.00            
ATOM   2419  OE2 GLU X 151     112.340 123.440  58.970  1.00  0.00            
ATOM   2420  C   GLU X 151     113.230 119.340  61.080  1.00  0.00            
ATOM   2421  O   GLU X 151     114.070 118.990  60.270  1.00  0.00            
ATOM   2422  N   MET X 152     112.670 118.510  62.030  1.00  0.00            
ATOM   2423  H   MET X 152     112.250 119.050  62.780  1.00  0.00            
ATOM   2424  CA  MET X 152     112.520 117.070  62.030  1.00  0.00            
ATOM   2425  HA  MET X 152     113.500 116.610  61.950  1.00  0.00            
ATOM   2426  CB  MET X 152     112.020 116.650  63.410  1.00  0.00            
ATOM   2427  HB2 MET X 152     112.830 116.750  64.140  1.00  0.00            
ATOM   2428  HB3 MET X 152     111.280 117.350  63.790  1.00  0.00            
ATOM   2429  CG  MET X 152     111.230 115.350  63.520  1.00  0.00            
ATOM   2430  HG2 MET X 152     110.400 115.340  62.810  1.00  0.00            
ATOM   2431  HG3 MET X 152     111.850 114.550  63.120  1.00  0.00            
ATOM   2432  SD  MET X 152     110.610 114.880  65.150  1.00  0.00            
ATOM   2433  CE  MET X 152     112.140 114.110  65.760  1.00  0.00            
ATOM   2434  HE1 MET X 152     112.180 114.100  66.850  1.00  0.00            
ATOM   2435  HE2 MET X 152     112.220 113.080  65.400  1.00  0.00            
ATOM   2436  HE3 MET X 152     113.060 114.640  65.490  1.00  0.00            
ATOM   2437  C   MET X 152     111.560 116.650  60.920  1.00  0.00            
ATOM   2438  O   MET X 152     110.520 117.260  60.720  1.00  0.00            
ATOM   2439  N   ALA X 153     111.870 115.570  60.120  1.00  0.00            
ATOM   2440  H   ALA X 153     112.720 115.060  60.320  1.00  0.00            
ATOM   2441  CA  ALA X 153     111.260 115.140  58.890  1.00  0.00            
ATOM   2442  HA  ALA X 153     110.220 115.470  58.930  1.00  0.00            
ATOM   2443  CB  ALA X 153     112.000 115.720  57.690  1.00  0.00            
ATOM   2444  HB1 ALA X 153     111.430 115.540  56.770  1.00  0.00            
ATOM   2445  HB2 ALA X 153     112.180 116.790  57.880  1.00  0.00            
ATOM   2446  HB3 ALA X 153     112.940 115.230  57.410  1.00  0.00            
ATOM   2447  C   ALA X 153     111.260 113.620  58.820  1.00  0.00            
ATOM   2448  O   ALA X 153     112.160 112.990  59.340  1.00  0.00            
ATOM   2449  N   PHE X 154     110.250 113.050  58.070  1.00  0.00            
ATOM   2450  H   PHE X 154     109.500 113.600  57.650  1.00  0.00            
ATOM   2451  CA  PHE X 154     109.920 111.650  57.940  1.00  0.00            
ATOM   2452  HA  PHE X 154     110.740 110.990  58.220  1.00  0.00            
ATOM   2453  CB  PHE X 154     108.750 111.410  58.900  1.00  0.00            
ATOM   2454  HB2 PHE X 154     107.900 112.030  58.590  1.00  0.00            
ATOM   2455  HB3 PHE X 154     108.380 110.380  58.900  1.00  0.00            
ATOM   2456  CG  PHE X 154     109.180 111.630  60.330  1.00  0.00            
ATOM   2457  CD1 PHE X 154     110.010 110.730  61.010  1.00  0.00            
ATOM   2458  HD1 PHE X 154     110.350 109.850  60.460  1.00  0.00            
ATOM   2459  CE1 PHE X 154     110.230 110.860  62.380  1.00  0.00            
ATOM   2460  HE1 PHE X 154     110.750 110.030  62.850  1.00  0.00            
ATOM   2461  CZ  PHE X 154     109.820 111.980  63.120  1.00  0.00            
ATOM   2462  HZ  PHE X 154     110.100 112.080  64.160  1.00  0.00            
ATOM   2463  CE2 PHE X 154     109.010 112.880  62.420  1.00  0.00            
ATOM   2464  HE2 PHE X 154     108.640 113.750  62.960  1.00  0.00            
ATOM   2465  CD2 PHE X 154     108.670 112.690  61.080  1.00  0.00            
ATOM   2466  HD2 PHE X 154     108.090 113.400  60.500  1.00  0.00            
ATOM   2467  C   PHE X 154     109.560 111.270  56.510  1.00  0.00            
ATOM   2468  O   PHE X 154     108.630 111.770  55.910  1.00  0.00            
ATOM   2469  N   TYR X 155     110.280 110.260  55.920  1.00  0.00            
ATOM   2470  H   TYR X 155     110.970 109.740  56.450  1.00  0.00            
ATOM   2471  CA  TYR X 155     110.260 109.890  54.510  1.00  0.00            
ATOM   2472  HA  TYR X 155     110.190 110.790  53.900  1.00  0.00            
ATOM   2473  CB  TYR X 155     111.570 109.250  54.090  1.00  0.00            
ATOM   2474  HB2 TYR X 155     111.800 108.490  54.840  1.00  0.00            
ATOM   2475  HB3 TYR X 155     111.420 108.560  53.250  1.00  0.00            
ATOM   2476  CG  TYR X 155     112.730 110.220  53.990  1.00  0.00            
ATOM   2477  CD1 TYR X 155     113.070 111.020  52.900  1.00  0.00            
ATOM   2478  HD1 TYR X 155     112.490 110.860  52.000  1.00  0.00            
ATOM   2479  CE1 TYR X 155     114.120 111.940  52.940  1.00  0.00            
ATOM   2480  HE1 TYR X 155     114.240 112.560  52.050  1.00  0.00            
ATOM   2481  CZ  TYR X 155     114.880 112.210  54.100  1.00  0.00            
ATOM   2482  OH  TYR X 155     115.930 113.070  54.160  1.00  0.00            
ATOM   2483  HH  TYR X 155     116.130 113.530  53.340  1.00  0.00            
ATOM   2484  CE2 TYR X 155     114.590 111.370  55.190  1.00  0.00            
ATOM   2485  HE2 TYR X 155     115.150 111.440  56.120  1.00  0.00            
ATOM   2486  CD2 TYR X 155     113.520 110.460  55.120  1.00  0.00            
ATOM   2487  HD2 TYR X 155     113.280 109.800  55.940  1.00  0.00            
ATOM   2488  C   TYR X 155     109.090 108.990  54.130  1.00  0.00            
ATOM   2489  O   TYR X 155     108.810 108.760  52.970  1.00  0.00            
ATOM   2490  N   SER X 156     108.270 108.600  55.170  1.00  0.00            
ATOM   2491  H   SER X 156     108.660 108.720  56.100  1.00  0.00            
ATOM   2492  CA  SER X 156     107.200 107.650  54.940  1.00  0.00            
ATOM   2493  HA  SER X 156     106.690 108.000  54.040  1.00  0.00            
ATOM   2494  CB  SER X 156     107.550 106.170  54.840  1.00  0.00            
ATOM   2495  HB2 SER X 156     106.700 105.510  55.000  1.00  0.00            
ATOM   2496  HB3 SER X 156     108.050 105.920  53.900  1.00  0.00            
ATOM   2497  OG  SER X 156     108.370 105.690  55.880  1.00  0.00            
ATOM   2498  HG  SER X 156     108.690 104.860  55.520  1.00  0.00            
ATOM   2499  C   SER X 156     106.260 107.790  56.120  1.00  0.00            
ATOM   2500  O   SER X 156     106.690 107.790  57.260  1.00  0.00            
ATOM   2501  N   LEU X 157     104.890 107.700  55.930  1.00  0.00            
ATOM   2502  H   LEU X 157     104.510 107.520  55.010  1.00  0.00            
ATOM   2503  CA  LEU X 157     104.020 108.100  57.020  1.00  0.00            
ATOM   2504  HA  LEU X 157     104.350 109.080  57.360  1.00  0.00            
ATOM   2505  CB  LEU X 157     102.590 108.280  56.500  1.00  0.00            
ATOM   2506  HB2 LEU X 157     102.600 109.000  55.690  1.00  0.00            
ATOM   2507  HB3 LEU X 157     102.320 107.330  56.040  1.00  0.00            
ATOM   2508  CG  LEU X 157     101.520 108.650  57.530  1.00  0.00            
ATOM   2509  HG  LEU X 157     101.460 107.790  58.190  1.00  0.00            
ATOM   2510  CD1 LEU X 157     101.840 110.010  58.150  1.00  0.00            
ATOM   2511 1HD1 LEU X 157     101.910 110.860  57.470  1.00  0.00            
ATOM   2512 2HD1 LEU X 157     101.150 110.160  58.990  1.00  0.00            
ATOM   2513 3HD1 LEU X 157     102.840 109.970  58.600  1.00  0.00            
ATOM   2514  CD2 LEU X 157     100.170 108.920  56.860  1.00  0.00            
ATOM   2515 1HD2 LEU X 157     100.220 109.670  56.070  1.00  0.00            
ATOM   2516 2HD2 LEU X 157      99.720 108.050  56.360  1.00  0.00            
ATOM   2517 3HD2 LEU X 157      99.410 109.280  57.560  1.00  0.00            
ATOM   2518  C   LEU X 157     103.940 107.170  58.220  1.00  0.00            
ATOM   2519  O   LEU X 157     103.850 107.750  59.290  1.00  0.00            
ATOM   2520  N   PRO X 158     103.950 105.790  58.150  1.00  0.00            
ATOM   2521  CD  PRO X 158     104.090 104.990  56.940  1.00  0.00            
ATOM   2522  HD2 PRO X 158     105.140 105.030  56.600  1.00  0.00            
ATOM   2523  HD3 PRO X 158     103.430 105.390  56.170  1.00  0.00            
ATOM   2524  CG  PRO X 158     103.790 103.560  57.440  1.00  0.00            
ATOM   2525  HG2 PRO X 158     104.020 102.720  56.770  1.00  0.00            
ATOM   2526  HG3 PRO X 158     102.720 103.390  57.580  1.00  0.00            
ATOM   2527  CB  PRO X 158     104.260 103.560  58.900  1.00  0.00            
ATOM   2528  HB2 PRO X 158     105.340 103.360  59.030  1.00  0.00            
ATOM   2529  HB3 PRO X 158     103.690 102.830  59.490  1.00  0.00            
ATOM   2530  CA  PRO X 158     103.890 104.970  59.340  1.00  0.00            
ATOM   2531  HA  PRO X 158     102.920 104.950  59.830  1.00  0.00            
ATOM   2532  C   PRO X 158     104.900 105.420  60.390  1.00  0.00            
ATOM   2533  O   PRO X 158     104.770 105.260  61.590  1.00  0.00            
ATOM   2534  N   GLU X 159     106.150 105.840  59.980  1.00  0.00            
ATOM   2535  H   GLU X 159     106.270 105.830  58.970  1.00  0.00            
ATOM   2536  CA  GLU X 159     107.290 106.160  60.820  1.00  0.00            
ATOM   2537  HA  GLU X 159     107.680 105.340  61.420  1.00  0.00            
ATOM   2538  CB  GLU X 159     108.460 106.490  59.900  1.00  0.00            
ATOM   2539  HB2 GLU X 159     108.780 105.710  59.210  1.00  0.00            
ATOM   2540  HB3 GLU X 159     108.180 107.350  59.300  1.00  0.00            
ATOM   2541  CG  GLU X 159     109.670 106.990  60.700  1.00  0.00            
ATOM   2542  HG2 GLU X 159     110.360 107.500  60.030  1.00  0.00            
ATOM   2543  HG3 GLU X 159     109.400 107.770  61.420  1.00  0.00            
ATOM   2544  CD  GLU X 159     110.420 105.840  61.340  1.00  0.00            
ATOM   2545  OE1 GLU X 159     109.950 104.670  61.330  1.00  0.00            
ATOM   2546  OE2 GLU X 159     111.470 106.130  61.960  1.00  0.00            
ATOM   2547  C   GLU X 159     106.990 107.290  61.800  1.00  0.00            
ATOM   2548  O   GLU X 159     107.050 107.100  63.000  1.00  0.00            
ATOM   2549  N   PHE X 160     106.330 108.370  61.250  1.00  0.00            
ATOM   2550  H   PHE X 160     106.300 108.460  60.240  1.00  0.00            
ATOM   2551  CA  PHE X 160     105.830 109.520  61.980  1.00  0.00            
ATOM   2552  HA  PHE X 160     106.630 109.900  62.610  1.00  0.00            
ATOM   2553  CB  PHE X 160     105.430 110.570  60.950  1.00  0.00            
ATOM   2554  HB2 PHE X 160     106.320 110.830  60.370  1.00  0.00            
ATOM   2555  HB3 PHE X 160     104.750 110.120  60.210  1.00  0.00            
ATOM   2556  CG  PHE X 160     104.890 111.830  61.580  1.00  0.00            
ATOM   2557  CD1 PHE X 160     105.590 112.530  62.580  1.00  0.00            
ATOM   2558  HD1 PHE X 160     106.570 112.220  62.900  1.00  0.00            
ATOM   2559  CE1 PHE X 160     105.010 113.650  63.180  1.00  0.00            
ATOM   2560  HE1 PHE X 160     105.600 114.200  63.920  1.00  0.00            
ATOM   2561  CZ  PHE X 160     103.780 114.140  62.720  1.00  0.00            
ATOM   2562  HZ  PHE X 160     103.380 115.060  63.120  1.00  0.00            
ATOM   2563  CE2 PHE X 160     103.100 113.450  61.710  1.00  0.00            
ATOM   2564  HE2 PHE X 160     102.170 113.890  61.350  1.00  0.00            
ATOM   2565  CD2 PHE X 160     103.640 112.290  61.160  1.00  0.00            
ATOM   2566  HD2 PHE X 160     103.190 111.760  60.320  1.00  0.00            
ATOM   2567  C   PHE X 160     104.690 109.110  62.900  1.00  0.00            
ATOM   2568  O   PHE X 160     104.640 109.540  64.040  1.00  0.00            
ATOM   2569  N   GLU X 161     103.710 108.240  62.480  1.00  0.00            
ATOM   2570  H   GLU X 161     103.630 108.110  61.480  1.00  0.00            
ATOM   2571  CA  GLU X 161     102.550 107.870  63.270  1.00  0.00            
ATOM   2572  HA  GLU X 161     102.060 108.740  63.700  1.00  0.00            
ATOM   2573  CB  GLU X 161     101.480 107.300  62.330  1.00  0.00            
ATOM   2574  HB2 GLU X 161     101.940 106.470  61.790  1.00  0.00            
ATOM   2575  HB3 GLU X 161     100.700 106.880  62.960  1.00  0.00            
ATOM   2576  CG  GLU X 161     100.820 108.270  61.350  1.00  0.00            
ATOM   2577  HG2 GLU X 161     101.540 109.040  61.070  1.00  0.00            
ATOM   2578  HG3 GLU X 161     100.440 107.670  60.520  1.00  0.00            
ATOM   2579  CD  GLU X 161      99.670 109.060  61.960  1.00  0.00            
ATOM   2580  OE1 GLU X 161      98.890 109.730  61.260  1.00  0.00            
ATOM   2581  OE2 GLU X 161      99.500 108.970  63.190  1.00  0.00            
ATOM   2582  C   GLU X 161     102.900 106.980  64.450  1.00  0.00            
ATOM   2583  O   GLU X 161     102.220 106.950  65.460  1.00  0.00            
ATOM   2584  N   GLU X 162     104.090 106.280  64.390  1.00  0.00            
ATOM   2585  H   GLU X 162     104.560 106.260  63.490  1.00  0.00            
ATOM   2586  CA  GLU X 162     104.730 105.590  65.490  1.00  0.00            
ATOM   2587  HA  GLU X 162     103.950 104.930  65.850  1.00  0.00            
ATOM   2588  CB  GLU X 162     105.810 104.670  64.930  1.00  0.00            
ATOM   2589  HB2 GLU X 162     105.310 103.920  64.330  1.00  0.00            
ATOM   2590  HB3 GLU X 162     106.530 105.190  64.300  1.00  0.00            
ATOM   2591  CG  GLU X 162     106.670 104.040  66.020  1.00  0.00            
ATOM   2592  HG2 GLU X 162     107.520 103.650  65.450  1.00  0.00            
ATOM   2593  HG3 GLU X 162     107.030 104.820  66.700  1.00  0.00            
ATOM   2594  CD  GLU X 162     105.970 103.010  66.890  1.00  0.00            
ATOM   2595  OE1 GLU X 162     106.780 102.320  67.540  1.00  0.00            
ATOM   2596  OE2 GLU X 162     104.740 102.900  67.130  1.00  0.00            
ATOM   2597  C   GLU X 162     105.180 106.610  66.530  1.00  0.00            
ATOM   2598  O   GLU X 162     104.970 106.440  67.720  1.00  0.00            
ATOM   2599  N   TRP X 163     105.830 107.730  66.050  1.00  0.00            
ATOM   2600  H   TRP X 163     105.920 107.780  65.050  1.00  0.00            
ATOM   2601  CA  TRP X 163     106.430 108.830  66.790  1.00  0.00            
ATOM   2602  HA  TRP X 163     107.040 108.530  67.640  1.00  0.00            
ATOM   2603  CB  TRP X 163     107.350 109.600  65.850  1.00  0.00            
ATOM   2604  HB2 TRP X 163     108.090 108.910  65.440  1.00  0.00            
ATOM   2605  HB3 TRP X 163     106.810 110.080  65.020  1.00  0.00            
ATOM   2606  CG  TRP X 163     108.110 110.680  66.540  1.00  0.00            
ATOM   2607  CD1 TRP X 163     109.220 110.540  67.290  1.00  0.00            
ATOM   2608  HD1 TRP X 163     109.680 109.560  67.370  1.00  0.00            
ATOM   2609  NE1 TRP X 163     109.490 111.710  67.980  1.00  0.00            
ATOM   2610  HE1 TRP X 163     110.170 111.850  68.700  1.00  0.00            
ATOM   2611  CE2 TRP X 163     108.700 112.730  67.490  1.00  0.00            
ATOM   2612  CZ2 TRP X 163     108.570 114.070  67.850  1.00  0.00            
ATOM   2613  HZ2 TRP X 163     109.300 114.500  68.550  1.00  0.00            
ATOM   2614  CH2 TRP X 163     107.480 114.800  67.390  1.00  0.00            
ATOM   2615  HH2 TRP X 163     107.270 115.810  67.740  1.00  0.00            
ATOM   2616  CZ3 TRP X 163     106.530 114.190  66.550  1.00  0.00            
ATOM   2617  HZ3 TRP X 163     105.600 114.700  66.310  1.00  0.00            
ATOM   2618  CE3 TRP X 163     106.650 112.850  66.200  1.00  0.00            
ATOM   2619  HE3 TRP X 163     105.900 112.360  65.570  1.00  0.00            
ATOM   2620  CD2 TRP X 163     107.740 112.090  66.650  1.00  0.00            
ATOM   2621  C   TRP X 163     105.330 109.650  67.440  1.00  0.00            
ATOM   2622  O   TRP X 163     105.530 110.180  68.520  1.00  0.00            
ATOM   2623  N   LYS X 164     104.080 109.680  66.850  1.00  0.00            
ATOM   2624  H   LYS X 164     104.040 109.280  65.920  1.00  0.00            
ATOM   2625  CA  LYS X 164     102.920 110.370  67.370  1.00  0.00            
ATOM   2626  HA  LYS X 164     103.170 111.280  67.920  1.00  0.00            
ATOM   2627  CB  LYS X 164     101.890 110.720  66.300  1.00  0.00            
ATOM   2628  HB2 LYS X 164     101.760 109.860  65.650  1.00  0.00            
ATOM   2629  HB3 LYS X 164     100.930 110.940  66.760  1.00  0.00            
ATOM   2630  CG  LYS X 164     102.290 111.950  65.500  1.00  0.00            
ATOM   2631  HG2 LYS X 164     102.140 112.800  66.170  1.00  0.00            
ATOM   2632  HG3 LYS X 164     103.290 111.840  65.090  1.00  0.00            
ATOM   2633  CD  LYS X 164     101.330 112.120  64.330  1.00  0.00            
ATOM   2634  HD2 LYS X 164     101.660 113.070  63.900  1.00  0.00            
ATOM   2635  HD3 LYS X 164     101.380 111.300  63.620  1.00  0.00            
ATOM   2636  CE  LYS X 164      99.880 112.300  64.800  1.00  0.00            
ATOM   2637  HE2 LYS X 164      99.510 111.330  65.110  1.00  0.00            
ATOM   2638  HE3 LYS X 164      99.860 113.000  65.630  1.00  0.00            
ATOM   2639  NZ  LYS X 164      99.030 112.870  63.740  1.00  0.00            
ATOM   2640  HZ1 LYS X 164      99.220 113.840  63.520  1.00  0.00            
ATOM   2641  HZ2 LYS X 164      99.100 112.370  62.860  1.00  0.00            
ATOM   2642  HZ3 LYS X 164      98.090 112.880  64.110  1.00  0.00            
ATOM   2643  C   LYS X 164     102.210 109.520  68.420  1.00  0.00            
ATOM   2644  O   LYS X 164     101.710 110.040  69.400  1.00  0.00            
ATOM   2645  N   SER X 165     102.150 108.160  68.200  1.00  0.00            
ATOM   2646  H   SER X 165     102.720 107.800  67.440  1.00  0.00            
ATOM   2647  CA  SER X 165     101.530 107.220  69.120  1.00  0.00            
ATOM   2648  HA  SER X 165     100.490 107.520  69.290  1.00  0.00            
ATOM   2649  CB  SER X 165     101.570 105.840  68.470  1.00  0.00            
ATOM   2650  HB2 SER X 165     101.060 105.730  67.520  1.00  0.00            
ATOM   2651  HB3 SER X 165     102.550 105.370  68.380  1.00  0.00            
ATOM   2652  OG  SER X 165     100.780 105.010  69.290  1.00  0.00            
ATOM   2653  HG  SER X 165      99.890 104.980  68.950  1.00  0.00            
ATOM   2654  C   SER X 165     102.240 107.190  70.460  1.00  0.00            
ATOM   2655  O   SER X 165     101.520 107.120  71.450  1.00  0.00            
ATOM   2656  N   SER X 166     103.610 107.350  70.470  1.00  0.00            
ATOM   2657  H   SER X 166     104.150 107.250  69.630  1.00  0.00            
ATOM   2658  CA  SER X 166     104.320 106.940  71.670  1.00  0.00            
ATOM   2659  HA  SER X 166     103.930 105.960  71.930  1.00  0.00            
ATOM   2660  CB  SER X 166     105.790 106.810  71.280  1.00  0.00            
ATOM   2661  HB2 SER X 166     106.260 106.370  72.160  1.00  0.00            
ATOM   2662  HB3 SER X 166     105.830 106.100  70.450  1.00  0.00            
ATOM   2663  OG  SER X 166     106.270 108.080  70.910  1.00  0.00            
ATOM   2664  HG  SER X 166     106.860 108.020  70.160  1.00  0.00            
ATOM   2665  C   SER X 166     104.030 107.850  72.850  1.00  0.00            
ATOM   2666  O   SER X 166     104.080 107.320  73.950  1.00  0.00            
ATOM   2667  N   THR X 167     103.870 109.210  72.640  1.00  0.00            
ATOM   2668  H   THR X 167     103.990 109.510  71.680  1.00  0.00            
ATOM   2669  CA  THR X 167     103.630 110.170  73.700  1.00  0.00            
ATOM   2670  HA  THR X 167     103.040 109.720  74.500  1.00  0.00            
ATOM   2671  CB  THR X 167     105.000 110.690  74.140  1.00  0.00            
ATOM   2672  HB  THR X 167     105.660 109.890  74.480  1.00  0.00            
ATOM   2673  CG2 THR X 167     105.760 111.410  73.030  1.00  0.00            
ATOM   2674 1HG2 THR X 167     106.720 111.790  73.410  1.00  0.00            
ATOM   2675 2HG2 THR X 167     106.050 110.730  72.210  1.00  0.00            
ATOM   2676 3HG2 THR X 167     105.170 112.210  72.580  1.00  0.00            
ATOM   2677  OG1 THR X 167     104.790 111.650  75.150  1.00  0.00            
ATOM   2678  HG1 THR X 167     105.610 111.730  75.650  1.00  0.00            
ATOM   2679  C   THR X 167     102.760 111.320  73.220  1.00  0.00            
ATOM   2680  O   THR X 167     102.940 111.720  72.080  1.00  0.00            
ATOM   2681  N   PRO X 168     101.910 111.940  74.110  1.00  0.00            
ATOM   2682  CD  PRO X 168     101.450 111.380  75.380  1.00  0.00            
ATOM   2683  HD2 PRO X 168     102.300 111.250  76.060  1.00  0.00            
ATOM   2684  HD3 PRO X 168     101.050 110.380  75.140  1.00  0.00            
ATOM   2685  CG  PRO X 168     100.360 112.330  75.900  1.00  0.00            
ATOM   2686  HG2 PRO X 168     100.780 112.810  76.780  1.00  0.00            
ATOM   2687  HG3 PRO X 168      99.450 111.870  76.310  1.00  0.00            
ATOM   2688  CB  PRO X 168     100.090 113.350  74.780  1.00  0.00            
ATOM   2689  HB2 PRO X 168      99.880 114.370  75.120  1.00  0.00            
ATOM   2690  HB3 PRO X 168      99.140 113.040  74.320  1.00  0.00            
ATOM   2691  CA  PRO X 168     101.260 113.200  73.810  1.00  0.00            
ATOM   2692  HA  PRO X 168     100.750 113.170  72.850  1.00  0.00            
ATOM   2693  C   PRO X 168     102.290 114.330  73.820  1.00  0.00            
ATOM   2694  O   PRO X 168     101.910 115.430  73.470  1.00  0.00            
ATOM   2695  N   ASN X 169     103.590 114.150  74.240  1.00  0.00            
ATOM   2696  H   ASN X 169     103.850 113.260  74.640  1.00  0.00            
ATOM   2697  CA  ASN X 169     104.600 115.190  74.240  1.00  0.00            
ATOM   2698  HA  ASN X 169     104.330 116.070  74.840  1.00  0.00            
ATOM   2699  CB  ASN X 169     105.840 114.600  74.910  1.00  0.00            
ATOM   2700  HB2 ASN X 169     105.520 114.180  75.860  1.00  0.00            
ATOM   2701  HB3 ASN X 169     106.210 113.820  74.240  1.00  0.00            
ATOM   2702  CG  ASN X 169     106.880 115.680  75.150  1.00  0.00            
ATOM   2703  OD1 ASN X 169     106.850 116.370  76.150  1.00  0.00            
ATOM   2704  ND2 ASN X 169     107.800 115.940  74.160  1.00  0.00            
ATOM   2705 1HD2 ASN X 169     107.830 115.230  73.430  1.00  0.00            
ATOM   2706 2HD2 ASN X 169     108.500 116.670  74.220  1.00  0.00            
ATOM   2707  C   ASN X 169     104.870 115.690  72.830  1.00  0.00            
ATOM   2708  O   ASN X 169     105.300 116.820  72.630  1.00  0.00            
ATOM   2709  N   HID X 170     104.560 114.860  71.780  1.00  0.00            
ATOM   2710  H   HID X 170     104.170 113.950  71.990  1.00  0.00            
ATOM   2711  CA  HID X 170     104.620 115.330  70.410  1.00  0.00            
ATOM   2712  HA  HID X 170     105.630 115.610  70.110  1.00  0.00            
ATOM   2713  CB  HID X 170     104.220 114.250  69.400  1.00  0.00            
ATOM   2714  HB2 HID X 170     104.590 114.440  68.390  1.00  0.00            
ATOM   2715  HB3 HID X 170     104.800 113.360  69.660  1.00  0.00            
ATOM   2716  CG  HID X 170     102.730 114.070  69.260  1.00  0.00            
ATOM   2717  ND1 HID X 170     101.920 113.150  69.900  1.00  0.00            
ATOM   2718  HD1 HID X 170     102.260 112.360  70.430  1.00  0.00            
ATOM   2719  CE1 HID X 170     100.710 113.210  69.340  1.00  0.00            
ATOM   2720  HE1 HID X 170      99.960 112.470  69.590  1.00  0.00            
ATOM   2721  NE2 HID X 170     100.720 114.060  68.310  1.00  0.00            
ATOM   2722  CD2 HID X 170     101.980 114.660  68.260  1.00  0.00            
ATOM   2723  HD2 HID X 170     102.400 115.320  67.520  1.00  0.00            
ATOM   2724  C   HID X 170     103.710 116.510  70.110  1.00  0.00            
ATOM   2725  O   HID X 170     103.920 117.160  69.100  1.00  0.00            
ATOM   2726  N   LYS X 171     102.760 116.900  71.030  1.00  0.00            
ATOM   2727  H   LYS X 171     102.560 116.320  71.830  1.00  0.00            
ATOM   2728  CA  LYS X 171     102.010 118.140  70.930  1.00  0.00            
ATOM   2729  HA  LYS X 171     101.720 118.240  69.890  1.00  0.00            
ATOM   2730  CB  LYS X 171     100.810 118.040  71.870  1.00  0.00            
ATOM   2731  HB2 LYS X 171     101.060 117.760  72.890  1.00  0.00            
ATOM   2732  HB3 LYS X 171     100.230 118.970  71.880  1.00  0.00            
ATOM   2733  CG  LYS X 171      99.800 117.010  71.380  1.00  0.00            
ATOM   2734  HG2 LYS X 171      99.550 117.250  70.350  1.00  0.00            
ATOM   2735  HG3 LYS X 171     100.300 116.050  71.250  1.00  0.00            
ATOM   2736  CD  LYS X 171      98.580 116.910  72.280  1.00  0.00            
ATOM   2737  HD2 LYS X 171      98.980 116.590  73.250  1.00  0.00            
ATOM   2738  HD3 LYS X 171      98.040 117.850  72.240  1.00  0.00            
ATOM   2739  CE  LYS X 171      97.740 115.710  71.860  1.00  0.00            
ATOM   2740  HE2 LYS X 171      97.380 115.840  70.830  1.00  0.00            
ATOM   2741  HE3 LYS X 171      98.350 114.810  71.780  1.00  0.00            
ATOM   2742  NZ  LYS X 171      96.480 115.510  72.590  1.00  0.00            
ATOM   2743  HZ1 LYS X 171      95.910 116.340  72.610  1.00  0.00            
ATOM   2744  HZ2 LYS X 171      95.820 114.880  72.150  1.00  0.00            
ATOM   2745  HZ3 LYS X 171      96.760 115.350  73.540  1.00  0.00            
ATOM   2746  C   LYS X 171     102.780 119.450  71.050  1.00  0.00            
ATOM   2747  O   LYS X 171     102.170 120.460  70.750  1.00  0.00            
ATOM   2748  N   LYS X 172     104.100 119.470  71.430  1.00  0.00            
ATOM   2749  H   LYS X 172     104.480 118.570  71.690  1.00  0.00            
ATOM   2750  CA  LYS X 172     104.810 120.710  71.720  1.00  0.00            
ATOM   2751  HA  LYS X 172     104.220 121.340  72.390  1.00  0.00            
ATOM   2752  CB  LYS X 172     106.050 120.330  72.530  1.00  0.00            
ATOM   2753  HB2 LYS X 172     106.460 119.400  72.130  1.00  0.00            
ATOM   2754  HB3 LYS X 172     106.780 121.130  72.460  1.00  0.00            
ATOM   2755  CG  LYS X 172     105.680 119.990  73.970  1.00  0.00            
ATOM   2756  HG2 LYS X 172     105.430 120.960  74.390  1.00  0.00            
ATOM   2757  HG3 LYS X 172     104.860 119.290  74.130  1.00  0.00            
ATOM   2758  CD  LYS X 172     106.940 119.510  74.680  1.00  0.00            
ATOM   2759  HD2 LYS X 172     107.050 118.430  74.510  1.00  0.00            
ATOM   2760  HD3 LYS X 172     107.750 120.170  74.350  1.00  0.00            
ATOM   2761  CE  LYS X 172     106.650 119.840  76.130  1.00  0.00            
ATOM   2762  HE2 LYS X 172     106.500 120.920  76.220  1.00  0.00            
ATOM   2763  HE3 LYS X 172     105.750 119.310  76.440  1.00  0.00            
ATOM   2764  NZ  LYS X 172     107.770 119.380  76.970  1.00  0.00            
ATOM   2765  HZ1 LYS X 172     107.800 118.380  76.980  1.00  0.00            
ATOM   2766  HZ2 LYS X 172     108.620 119.840  76.670  1.00  0.00            
ATOM   2767  HZ3 LYS X 172     107.600 119.530  77.950  1.00  0.00            
ATOM   2768  C   LYS X 172     105.050 121.540  70.470  1.00  0.00            
ATOM   2769  O   LYS X 172     105.380 122.690  70.690  1.00  0.00            
ATOM   2770  N   TRP X 173     104.770 121.110  69.190  1.00  0.00            
ATOM   2771  H   TRP X 173     104.450 120.150  69.240  1.00  0.00            
ATOM   2772  CA  TRP X 173     105.210 121.700  67.940  1.00  0.00            
ATOM   2773  HA  TRP X 173     105.140 122.760  68.170  1.00  0.00            
ATOM   2774  CB  TRP X 173     106.590 121.220  67.500  1.00  0.00            
ATOM   2775  HB2 TRP X 173     106.560 120.190  67.110  1.00  0.00            
ATOM   2776  HB3 TRP X 173     107.000 121.860  66.710  1.00  0.00            
ATOM   2777  CG  TRP X 173     107.650 121.200  68.560  1.00  0.00            
ATOM   2778  CD1 TRP X 173     108.200 122.230  69.230  1.00  0.00            
ATOM   2779  HD1 TRP X 173     108.050 123.280  69.010  1.00  0.00            
ATOM   2780  NE1 TRP X 173     108.960 121.790  70.290  1.00  0.00            
ATOM   2781  HE1 TRP X 173     109.520 122.330  70.930  1.00  0.00            
ATOM   2782  CE2 TRP X 173     108.820 120.420  70.400  1.00  0.00            
ATOM   2783  CZ2 TRP X 173     109.390 119.540  71.330  1.00  0.00            
ATOM   2784  HZ2 TRP X 173     110.060 119.760  72.160  1.00  0.00            
ATOM   2785  CH2 TRP X 173     109.130 118.180  71.140  1.00  0.00            
ATOM   2786  HH2 TRP X 173     109.590 117.470  71.820  1.00  0.00            
ATOM   2787  CZ3 TRP X 173     108.250 117.710  70.150  1.00  0.00            
ATOM   2788  HZ3 TRP X 173     108.030 116.660  69.990  1.00  0.00            
ATOM   2789  CE3 TRP X 173     107.720 118.640  69.240  1.00  0.00            
ATOM   2790  HE3 TRP X 173     107.280 118.270  68.320  1.00  0.00            
ATOM   2791  CD2 TRP X 173     107.960 120.010  69.350  1.00  0.00            
ATOM   2792  C   TRP X 173     104.260 121.440  66.780  1.00  0.00            
ATOM   2793  O   TRP X 173     103.450 120.540  66.750  1.00  0.00            
ATOM   2794  N   LYS X 174     104.520 122.330  65.760  1.00  0.00            
ATOM   2795  H   LYS X 174     105.280 122.980  65.900  1.00  0.00            
ATOM   2796  CA  LYS X 174     103.740 122.420  64.540  1.00  0.00            
ATOM   2797  HA  LYS X 174     102.690 122.220  64.730  1.00  0.00            
ATOM   2798  CB  LYS X 174     103.910 123.810  63.920  1.00  0.00            
ATOM   2799  HB2 LYS X 174     104.900 124.210  64.150  1.00  0.00            
ATOM   2800  HB3 LYS X 174     103.670 123.810  62.850  1.00  0.00            
ATOM   2801  CG  LYS X 174     102.980 124.840  64.550  1.00  0.00            
ATOM   2802  HG2 LYS X 174     101.970 124.480  64.730  1.00  0.00            
ATOM   2803  HG3 LYS X 174     103.390 125.040  65.540  1.00  0.00            
ATOM   2804  CD  LYS X 174     102.750 126.070  63.680  1.00  0.00            
ATOM   2805  HD2 LYS X 174     103.600 126.750  63.730  1.00  0.00            
ATOM   2806  HD3 LYS X 174     102.620 125.780  62.630  1.00  0.00            
ATOM   2807  CE  LYS X 174     101.570 126.940  64.100  1.00  0.00            
ATOM   2808  HE2 LYS X 174     101.580 127.220  65.160  1.00  0.00            
ATOM   2809  HE3 LYS X 174     101.760 127.870  63.570  1.00  0.00            
ATOM   2810  NZ  LYS X 174     100.250 126.420  63.730  1.00  0.00            
ATOM   2811  HZ1 LYS X 174     100.100 126.220  62.750  1.00  0.00            
ATOM   2812  HZ2 LYS X 174      99.940 125.650  64.320  1.00  0.00            
ATOM   2813  HZ3 LYS X 174      99.570 127.130  63.960  1.00  0.00            
ATOM   2814  C   LYS X 174     104.220 121.400  63.530  1.00  0.00            
ATOM   2815  O   LYS X 174     105.380 121.020  63.520  1.00  0.00            
ATOM   2816  N   VAL X 175     103.220 120.810  62.790  1.00  0.00            
ATOM   2817  H   VAL X 175     102.320 121.170  63.090  1.00  0.00            
ATOM   2818  CA  VAL X 175     103.350 119.790  61.760  1.00  0.00            
ATOM   2819  HA  VAL X 175     104.400 119.540  61.650  1.00  0.00            
ATOM   2820  CB  VAL X 175     102.470 118.590  62.130  1.00  0.00            
ATOM   2821  HB  VAL X 175     101.510 119.010  62.410  1.00  0.00            
ATOM   2822  CG1 VAL X 175     102.140 117.580  61.030  1.00  0.00            
ATOM   2823 1HG1 VAL X 175     102.970 117.330  60.370  1.00  0.00            
ATOM   2824 2HG1 VAL X 175     101.870 116.610  61.480  1.00  0.00            
ATOM   2825 3HG1 VAL X 175     101.260 117.910  60.460  1.00  0.00            
ATOM   2826  CG2 VAL X 175     103.110 117.800  63.270  1.00  0.00            
ATOM   2827 1HG2 VAL X 175     103.890 117.130  62.900  1.00  0.00            
ATOM   2828 2HG2 VAL X 175     103.510 118.570  63.940  1.00  0.00            
ATOM   2829 3HG2 VAL X 175     102.350 117.180  63.770  1.00  0.00            
ATOM   2830  C   VAL X 175     102.970 120.390  60.420  1.00  0.00            
ATOM   2831  O   VAL X 175     101.910 120.970  60.310  1.00  0.00            
ATOM   2832  N   LYS X 176     103.780 120.190  59.320  1.00  0.00            
ATOM   2833  H   LYS X 176     104.550 119.560  59.500  1.00  0.00            
ATOM   2834  CA  LYS X 176     103.490 120.630  57.970  1.00  0.00            
ATOM   2835  HA  LYS X 176     102.510 121.100  57.900  1.00  0.00            
ATOM   2836  CB  LYS X 176     104.560 121.670  57.610  1.00  0.00            
ATOM   2837  HB2 LYS X 176     104.490 122.490  58.320  1.00  0.00            
ATOM   2838  HB3 LYS X 176     105.570 121.280  57.650  1.00  0.00            
ATOM   2839  CG  LYS X 176     104.290 122.280  56.240  1.00  0.00            
ATOM   2840  HG2 LYS X 176     104.330 121.580  55.400  1.00  0.00            
ATOM   2841  HG3 LYS X 176     103.330 122.790  56.210  1.00  0.00            
ATOM   2842  CD  LYS X 176     105.330 123.370  55.980  1.00  0.00            
ATOM   2843  HD2 LYS X 176     105.080 124.190  56.650  1.00  0.00            
ATOM   2844  HD3 LYS X 176     106.290 122.950  56.290  1.00  0.00            
ATOM   2845  CE  LYS X 176     105.420 123.850  54.530  1.00  0.00            
ATOM   2846  HE2 LYS X 176     105.650 122.900  54.050  1.00  0.00            
ATOM   2847  HE3 LYS X 176     104.500 124.280  54.140  1.00  0.00            
ATOM   2848  NZ  LYS X 176     106.480 124.850  54.300  1.00  0.00            
ATOM   2849  HZ1 LYS X 176     106.290 125.800  54.600  1.00  0.00            
ATOM   2850  HZ2 LYS X 176     107.300 124.610  54.830  1.00  0.00            
ATOM   2851  HZ3 LYS X 176     106.790 124.980  53.350  1.00  0.00            
ATOM   2852  C   LYS X 176     103.620 119.430  57.040  1.00  0.00            
ATOM   2853  O   LYS X 176     104.670 118.810  57.050  1.00  0.00            
ATOM   2854  N   TYR X 177     102.550 119.120  56.220  1.00  0.00            
ATOM   2855  H   TYR X 177     101.740 119.710  56.370  1.00  0.00            
ATOM   2856  CA  TYR X 177     102.540 117.960  55.350  1.00  0.00            
ATOM   2857  HA  TYR X 177     103.020 117.080  55.790  1.00  0.00            
ATOM   2858  CB  TYR X 177     101.120 117.510  55.050  1.00  0.00            
ATOM   2859  HB2 TYR X 177     100.510 118.420  54.940  1.00  0.00            
ATOM   2860  HB3 TYR X 177     101.130 116.970  54.090  1.00  0.00            
ATOM   2861  CG  TYR X 177     100.550 116.700  56.200  1.00  0.00            
ATOM   2862  CD1 TYR X 177      99.780 117.230  57.240  1.00  0.00            
ATOM   2863  HD1 TYR X 177      99.600 118.300  57.310  1.00  0.00            
ATOM   2864  CE1 TYR X 177      99.230 116.450  58.260  1.00  0.00            
ATOM   2865  HE1 TYR X 177      98.650 116.950  59.030  1.00  0.00            
ATOM   2866  CZ  TYR X 177      99.500 115.070  58.310  1.00  0.00            
ATOM   2867  OH  TYR X 177      98.900 114.080  59.040  1.00  0.00            
ATOM   2868  HH  TYR X 177      98.360 114.510  59.700  1.00  0.00            
ATOM   2869  CE2 TYR X 177     100.390 114.550  57.350  1.00  0.00            
ATOM   2870  HE2 TYR X 177     100.660 113.510  57.460  1.00  0.00            
ATOM   2871  CD2 TYR X 177     100.930 115.370  56.350  1.00  0.00            
ATOM   2872  HD2 TYR X 177     101.630 114.950  55.630  1.00  0.00            
ATOM   2873  C   TYR X 177     103.170 118.210  53.990  1.00  0.00            
ATOM   2874  O   TYR X 177     102.990 119.260  53.390  1.00  0.00            
ATOM   2875  N   TYR X 178     103.820 117.190  53.330  1.00  0.00            
ATOM   2876  H   TYR X 178     104.000 116.330  53.830  1.00  0.00            
ATOM   2877  CA  TYR X 178     104.430 117.270  52.020  1.00  0.00            
ATOM   2878  HA  TYR X 178     104.000 118.100  51.450  1.00  0.00            
ATOM   2879  CB  TYR X 178     105.930 117.560  52.070  1.00  0.00            
ATOM   2880  HB2 TYR X 178     106.520 116.730  52.450  1.00  0.00            
ATOM   2881  HB3 TYR X 178     106.240 117.430  51.020  1.00  0.00            
ATOM   2882  CG  TYR X 178     106.500 118.860  52.610  1.00  0.00            
ATOM   2883  CD1 TYR X 178     107.410 119.610  51.870  1.00  0.00            
ATOM   2884  HD1 TYR X 178     107.630 119.260  50.860  1.00  0.00            
ATOM   2885  CE1 TYR X 178     108.000 120.780  52.360  1.00  0.00            
ATOM   2886  HE1 TYR X 178     108.650 121.410  51.770  1.00  0.00            
ATOM   2887  CZ  TYR X 178     107.700 121.210  53.670  1.00  0.00            
ATOM   2888  OH  TYR X 178     108.340 122.260  54.260  1.00  0.00            
ATOM   2889  HH  TYR X 178     109.150 122.540  53.830  1.00  0.00            
ATOM   2890  CE2 TYR X 178     106.890 120.380  54.470  1.00  0.00            
ATOM   2891  HE2 TYR X 178     106.740 120.570  55.530  1.00  0.00            
ATOM   2892  CD2 TYR X 178     106.330 119.210  53.950  1.00  0.00            
ATOM   2893  HD2 TYR X 178     105.690 118.580  54.560  1.00  0.00            
ATOM   2894  C   TYR X 178     104.080 116.010  51.230  1.00  0.00            
ATOM   2895  O   TYR X 178     104.960 115.440  50.610  1.00  0.00            
ATOM   2896  N   LYS X 179     102.790 115.550  51.090  1.00  0.00            
ATOM   2897  H   LYS X 179     102.030 116.100  51.460  1.00  0.00            
ATOM   2898  CA  LYS X 179     102.370 114.390  50.330  1.00  0.00            
ATOM   2899  HA  LYS X 179     102.970 113.520  50.620  1.00  0.00            
ATOM   2900  CB  LYS X 179     100.880 114.150  50.580  1.00  0.00            
ATOM   2901  HB2 LYS X 179     100.350 115.050  50.280  1.00  0.00            
ATOM   2902  HB3 LYS X 179     100.440 113.340  49.990  1.00  0.00            
ATOM   2903  CG  LYS X 179     100.570 114.100  52.070  1.00  0.00            
ATOM   2904  HG2 LYS X 179     100.840 113.120  52.460  1.00  0.00            
ATOM   2905  HG3 LYS X 179     101.120 114.820  52.670  1.00  0.00            
ATOM   2906  CD  LYS X 179      99.060 114.250  52.240  1.00  0.00            
ATOM   2907  HD2 LYS X 179      98.700 115.280  52.170  1.00  0.00            
ATOM   2908  HD3 LYS X 179      98.500 113.540  51.620  1.00  0.00            
ATOM   2909  CE  LYS X 179      98.810 113.950  53.720  1.00  0.00            
ATOM   2910  HE2 LYS X 179      99.450 113.090  53.920  1.00  0.00            
ATOM   2911  HE3 LYS X 179      99.220 114.800  54.260  1.00  0.00            
ATOM   2912  NZ  LYS X 179      97.380 113.770  54.010  1.00  0.00            
ATOM   2913  HZ1 LYS X 179      97.150 113.630  54.980  1.00  0.00            
ATOM   2914  HZ2 LYS X 179      96.800 114.560  53.800  1.00  0.00            
ATOM   2915  HZ3 LYS X 179      97.030 112.960  53.500  1.00  0.00            
ATOM   2916  C   LYS X 179     102.620 114.470  48.830  1.00  0.00            
ATOM   2917  O   LYS X 179     102.070 113.710  48.060  1.00  0.00            
ATOM   2918  N   GLY X 180     103.360 115.490  48.270  1.00  0.00            
ATOM   2919  H   GLY X 180     103.950 115.990  48.920  1.00  0.00            
ATOM   2920  CA  GLY X 180     103.530 115.910  46.890  1.00  0.00            
ATOM   2921  HA2 GLY X 180     103.570 115.030  46.230  1.00  0.00            
ATOM   2922  HA3 GLY X 180     102.620 116.480  46.710  1.00  0.00            
ATOM   2923  C   GLY X 180     104.750 116.800  46.770  1.00  0.00            
ATOM   2924  O   GLY X 180     104.910 117.600  47.670  1.00  0.00            
ATOM   2925  N   LEU X 181     105.590 116.640  45.680  1.00  0.00            
ATOM   2926  H   LEU X 181     105.380 116.020  44.900  1.00  0.00            
ATOM   2927  CA  LEU X 181     106.670 117.570  45.450  1.00  0.00            
ATOM   2928  HA  LEU X 181     107.370 117.490  46.280  1.00  0.00            
ATOM   2929  CB  LEU X 181     107.500 117.020  44.290  1.00  0.00            
ATOM   2930  HB2 LEU X 181     106.930 117.010  43.360  1.00  0.00            
ATOM   2931  HB3 LEU X 181     108.330 117.710  44.140  1.00  0.00            
ATOM   2932  CG  LEU X 181     108.100 115.620  44.400  1.00  0.00            
ATOM   2933  HG  LEU X 181     107.330 114.890  44.630  1.00  0.00            
ATOM   2934  CD1 LEU X 181     108.850 115.090  43.180  1.00  0.00            
ATOM   2935 1HD1 LEU X 181     108.200 115.040  42.300  1.00  0.00            
ATOM   2936 2HD1 LEU X 181     109.820 115.610  43.170  1.00  0.00            
ATOM   2937 3HD1 LEU X 181     109.210 114.060  43.320  1.00  0.00            
ATOM   2938  CD2 LEU X 181     109.070 115.550  45.580  1.00  0.00            
ATOM   2939 1HD2 LEU X 181     109.700 114.660  45.510  1.00  0.00            
ATOM   2940 2HD2 LEU X 181     109.840 116.330  45.660  1.00  0.00            
ATOM   2941 3HD2 LEU X 181     108.520 115.440  46.520  1.00  0.00            
ATOM   2942  C   LEU X 181     106.340 119.050  45.440  1.00  0.00            
ATOM   2943  O   LEU X 181     107.270 119.830  45.570  1.00  0.00            
ATOM   2944  N   GLY X 182     105.050 119.500  45.270  1.00  0.00            
ATOM   2945  H   GLY X 182     104.330 118.780  45.190  1.00  0.00            
ATOM   2946  CA  GLY X 182     104.650 120.890  45.140  1.00  0.00            
ATOM   2947  HA2 GLY X 182     105.350 121.400  44.480  1.00  0.00            
ATOM   2948  HA3 GLY X 182     103.620 120.930  44.780  1.00  0.00            
ATOM   2949  C   GLY X 182     104.570 121.710  46.410  1.00  0.00            
ATOM   2950  O   GLY X 182     104.440 122.920  46.450  1.00  0.00            
ATOM   2951  N   THR X 183     104.900 121.000  47.550  1.00  0.00            
ATOM   2952  H   THR X 183     105.070 120.010  47.640  1.00  0.00            
ATOM   2953  CA  THR X 183     105.030 121.770  48.780  1.00  0.00            
ATOM   2954  HA  THR X 183     104.290 122.570  48.810  1.00  0.00            
ATOM   2955  CB  THR X 183     104.610 120.950  49.990  1.00  0.00            
ATOM   2956  HB  THR X 183     105.220 120.070  50.220  1.00  0.00            
ATOM   2957  CG2 THR X 183     104.520 121.720  51.310  1.00  0.00            
ATOM   2958 1HG2 THR X 183     103.940 122.650  51.180  1.00  0.00            
ATOM   2959 2HG2 THR X 183     104.160 121.110  52.140  1.00  0.00            
ATOM   2960 3HG2 THR X 183     105.550 122.030  51.530  1.00  0.00            
ATOM   2961  OG1 THR X 183     103.280 120.520  49.820  1.00  0.00            
ATOM   2962  HG1 THR X 183     102.620 121.200  49.880  1.00  0.00            
ATOM   2963  C   THR X 183     106.430 122.310  48.990  1.00  0.00            
ATOM   2964  O   THR X 183     106.570 123.420  49.470  1.00  0.00            
ATOM   2965  N   SER X 184     107.550 121.610  48.580  1.00  0.00            
ATOM   2966  H   SER X 184     107.320 120.660  48.290  1.00  0.00            
ATOM   2967  CA  SER X 184     108.940 121.990  48.770  1.00  0.00            
ATOM   2968  HA  SER X 184     109.110 122.230  49.820  1.00  0.00            
ATOM   2969  CB  SER X 184     109.890 120.860  48.370  1.00  0.00            
ATOM   2970  HB2 SER X 184     109.710 120.530  47.350  1.00  0.00            
ATOM   2971  HB3 SER X 184     110.890 121.250  48.550  1.00  0.00            
ATOM   2972  OG  SER X 184     109.670 119.690  49.130  1.00  0.00            
ATOM   2973  HG  SER X 184     108.830 119.390  48.780  1.00  0.00            
ATOM   2974  C   SER X 184     109.210 123.120  47.790  1.00  0.00            
ATOM   2975  O   SER X 184     108.840 123.050  46.630  1.00  0.00            
ATOM   2976  N   THR X 185     109.970 124.160  48.290  1.00  0.00            
ATOM   2977  H   THR X 185     110.190 124.030  49.270  1.00  0.00            
ATOM   2978  CA  THR X 185     110.540 125.300  47.590  1.00  0.00            
ATOM   2979  HA  THR X 185     109.940 125.590  46.730  1.00  0.00            
ATOM   2980  CB  THR X 185     110.650 126.440  48.600  1.00  0.00            
ATOM   2981  HB  THR X 185     111.080 127.280  48.070  1.00  0.00            
ATOM   2982  CG2 THR X 185     109.340 126.990  49.170  1.00  0.00            
ATOM   2983 1HG2 THR X 185     108.760 127.400  48.340  1.00  0.00            
ATOM   2984 2HG2 THR X 185     108.780 126.170  49.640  1.00  0.00            
ATOM   2985 3HG2 THR X 185     109.520 127.800  49.890  1.00  0.00            
ATOM   2986  OG1 THR X 185     111.500 126.060  49.660  1.00  0.00            
ATOM   2987  HG1 THR X 185     111.030 125.430  50.200  1.00  0.00            
ATOM   2988  C   THR X 185     111.930 125.020  47.040  1.00  0.00            
ATOM   2989  O   THR X 185     112.490 123.960  47.260  1.00  0.00            
ATOM   2990  N   SER X 186     112.530 125.890  46.170  1.00  0.00            
ATOM   2991  H   SER X 186     112.020 126.730  45.920  1.00  0.00            
ATOM   2992  CA  SER X 186     113.900 125.750  45.690  1.00  0.00            
ATOM   2993  HA  SER X 186     113.960 124.870  45.060  1.00  0.00            
ATOM   2994  CB  SER X 186     114.260 126.980  44.860  1.00  0.00            
ATOM   2995  HB2 SER X 186     113.580 126.960  44.010  1.00  0.00            
ATOM   2996  HB3 SER X 186     114.080 127.850  45.480  1.00  0.00            
ATOM   2997  OG  SER X 186     115.560 126.930  44.320  1.00  0.00            
ATOM   2998  HG  SER X 186     116.040 127.730  44.550  1.00  0.00            
ATOM   2999  C   SER X 186     114.840 125.600  46.880  1.00  0.00            
ATOM   3000  O   SER X 186     115.730 124.780  46.740  1.00  0.00            
ATOM   3001  N   LYS X 187     114.660 126.420  47.970  1.00  0.00            
ATOM   3002  H   LYS X 187     114.000 127.170  47.810  1.00  0.00            
ATOM   3003  CA  LYS X 187     115.550 126.310  49.110  1.00  0.00            
ATOM   3004  HA  LYS X 187     116.590 126.530  48.880  1.00  0.00            
ATOM   3005  CB  LYS X 187     115.060 127.350  50.110  1.00  0.00            
ATOM   3006  HB2 LYS X 187     114.940 128.290  49.560  1.00  0.00            
ATOM   3007  HB3 LYS X 187     114.100 127.080  50.540  1.00  0.00            
ATOM   3008  CG  LYS X 187     116.090 127.600  51.220  1.00  0.00            
ATOM   3009  HG2 LYS X 187     116.320 126.730  51.830  1.00  0.00            
ATOM   3010  HG3 LYS X 187     117.020 127.850  50.720  1.00  0.00            
ATOM   3011  CD  LYS X 187     115.710 128.740  52.150  1.00  0.00            
ATOM   3012  HD2 LYS X 187     115.520 129.630  51.550  1.00  0.00            
ATOM   3013  HD3 LYS X 187     114.810 128.480  52.690  1.00  0.00            
ATOM   3014  CE  LYS X 187     116.890 129.050  53.070  1.00  0.00            
ATOM   3015  HE2 LYS X 187     117.210 128.150  53.600  1.00  0.00            
ATOM   3016  HE3 LYS X 187     117.570 129.480  52.340  1.00  0.00            
ATOM   3017  NZ  LYS X 187     116.400 130.080  54.000  1.00  0.00            
ATOM   3018  HZ1 LYS X 187     115.790 129.740  54.740  1.00  0.00            
ATOM   3019  HZ2 LYS X 187     117.220 130.450  54.450  1.00  0.00            
ATOM   3020  HZ3 LYS X 187     115.940 130.870  53.570  1.00  0.00            
ATOM   3021  C   LYS X 187     115.580 124.920  49.740  1.00  0.00            
ATOM   3022  O   LYS X 187     116.610 124.490  50.230  1.00  0.00            
ATOM   3023  N   GLU X 188     114.410 124.200  49.720  1.00  0.00            
ATOM   3024  H   GLU X 188     113.630 124.730  49.350  1.00  0.00            
ATOM   3025  CA  GLU X 188     114.290 122.860  50.280  1.00  0.00            
ATOM   3026  HA  GLU X 188     114.830 122.880  51.230  1.00  0.00            
ATOM   3027  CB  GLU X 188     112.830 122.580  50.650  1.00  0.00            
ATOM   3028  HB2 GLU X 188     112.230 122.730  49.750  1.00  0.00            
ATOM   3029  HB3 GLU X 188     112.720 121.560  51.000  1.00  0.00            
ATOM   3030  CG  GLU X 188     112.370 123.560  51.720  1.00  0.00            
ATOM   3031  HG2 GLU X 188     112.780 123.170  52.650  1.00  0.00            
ATOM   3032  HG3 GLU X 188     112.740 124.570  51.510  1.00  0.00            
ATOM   3033  CD  GLU X 188     110.860 123.590  51.900  1.00  0.00            
ATOM   3034  OE1 GLU X 188     110.410 122.760  52.720  1.00  0.00            
ATOM   3035  OE2 GLU X 188     110.190 124.370  51.190  1.00  0.00            
ATOM   3036  C   GLU X 188     114.930 121.880  49.320  1.00  0.00            
ATOM   3037  O   GLU X 188     115.750 121.080  49.740  1.00  0.00            
ATOM   3038  N   ALA X 189     114.610 122.020  47.980  1.00  0.00            
ATOM   3039  H   ALA X 189     113.890 122.680  47.740  1.00  0.00            
ATOM   3040  CA  ALA X 189     115.170 121.170  46.940  1.00  0.00            
ATOM   3041  HA  ALA X 189     114.710 120.190  47.060  1.00  0.00            
ATOM   3042  CB  ALA X 189     114.670 121.740  45.610  1.00  0.00            
ATOM   3043  HB1 ALA X 189     113.600 121.570  45.450  1.00  0.00            
ATOM   3044  HB2 ALA X 189     114.830 122.820  45.510  1.00  0.00            
ATOM   3045  HB3 ALA X 189     115.160 121.290  44.740  1.00  0.00            
ATOM   3046  C   ALA X 189     116.690 121.100  46.920  1.00  0.00            
ATOM   3047  O   ALA X 189     117.350 120.080  46.830  1.00  0.00            
ATOM   3048  N   LYS X 190     117.310 122.320  47.030  1.00  0.00            
ATOM   3049  H   LYS X 190     116.760 123.170  46.960  1.00  0.00            
ATOM   3050  CA  LYS X 190     118.740 122.540  47.110  1.00  0.00            
ATOM   3051  HA  LYS X 190     119.220 122.110  46.230  1.00  0.00            
ATOM   3052  CB  LYS X 190     119.100 124.010  46.910  1.00  0.00            
ATOM   3053  HB2 LYS X 190     118.550 124.580  47.660  1.00  0.00            
ATOM   3054  HB3 LYS X 190     120.170 124.140  47.070  1.00  0.00            
ATOM   3055  CG  LYS X 190     118.740 124.550  45.530  1.00  0.00            
ATOM   3056  HG2 LYS X 190     119.430 124.070  44.830  1.00  0.00            
ATOM   3057  HG3 LYS X 190     117.700 124.310  45.310  1.00  0.00            
ATOM   3058  CD  LYS X 190     119.020 126.040  45.400  1.00  0.00            
ATOM   3059  HD2 LYS X 190     118.360 126.540  46.110  1.00  0.00            
ATOM   3060  HD3 LYS X 190     120.000 126.310  45.790  1.00  0.00            
ATOM   3061  CE  LYS X 190     118.630 126.550  44.010  1.00  0.00            
ATOM   3062  HE2 LYS X 190     117.610 126.270  43.740  1.00  0.00            
ATOM   3063  HE3 LYS X 190     118.530 127.630  44.110  1.00  0.00            
ATOM   3064  NZ  LYS X 190     119.550 126.160  42.930  1.00  0.00            
ATOM   3065  HZ1 LYS X 190     119.190 126.500  42.050  1.00  0.00            
ATOM   3066  HZ2 LYS X 190     120.500 126.430  43.100  1.00  0.00            
ATOM   3067  HZ3 LYS X 190     119.660 125.160  42.780  1.00  0.00            
ATOM   3068  C   LYS X 190     119.370 121.910  48.340  1.00  0.00            
ATOM   3069  O   LYS X 190     120.500 121.470  48.280  1.00  0.00            
ATOM   3070  N   GLU X 191     118.580 121.820  49.470  1.00  0.00            
ATOM   3071  H   GLU X 191     117.660 122.230  49.420  1.00  0.00            
ATOM   3072  CA  GLU X 191     119.050 121.170  50.690  1.00  0.00            
ATOM   3073  HA  GLU X 191     120.050 121.560  50.890  1.00  0.00            
ATOM   3074  CB  GLU X 191     118.080 121.480  51.820  1.00  0.00            
ATOM   3075  HB2 GLU X 191     117.690 122.480  51.630  1.00  0.00            
ATOM   3076  HB3 GLU X 191     117.240 120.780  51.790  1.00  0.00            
ATOM   3077  CG  GLU X 191     118.810 121.300  53.150  1.00  0.00            
ATOM   3078  HG2 GLU X 191     118.980 120.250  53.380  1.00  0.00            
ATOM   3079  HG3 GLU X 191     119.810 121.720  53.020  1.00  0.00            
ATOM   3080  CD  GLU X 191     118.070 121.960  54.310  1.00  0.00            
ATOM   3081  OE1 GLU X 191     117.110 121.320  54.780  1.00  0.00            
ATOM   3082  OE2 GLU X 191     118.440 123.030  54.840  1.00  0.00            
ATOM   3083  C   GLU X 191     119.200 119.660  50.570  1.00  0.00            
ATOM   3084  O   GLU X 191     120.180 119.150  51.080  1.00  0.00            
ATOM   3085  N   TYR X 192     118.210 119.050  49.830  1.00  0.00            
ATOM   3086  H   TYR X 192     117.410 119.640  49.650  1.00  0.00            
ATOM   3087  CA  TYR X 192     118.020 117.640  49.530  1.00  0.00            
ATOM   3088  HA  TYR X 192     118.110 117.090  50.460  1.00  0.00            
ATOM   3089  CB  TYR X 192     116.730 117.310  48.780  1.00  0.00            
ATOM   3090  HB2 TYR X 192     116.680 117.860  47.830  1.00  0.00            
ATOM   3091  HB3 TYR X 192     116.740 116.240  48.550  1.00  0.00            
ATOM   3092  CG  TYR X 192     115.440 117.700  49.470  1.00  0.00            
ATOM   3093  CD1 TYR X 192     115.320 117.830  50.850  1.00  0.00            
ATOM   3094  HD1 TYR X 192     116.170 117.700  51.510  1.00  0.00            
ATOM   3095  CE1 TYR X 192     114.100 118.180  51.440  1.00  0.00            
ATOM   3096  HE1 TYR X 192     114.100 118.250  52.520  1.00  0.00            
ATOM   3097  CZ  TYR X 192     112.970 118.400  50.630  1.00  0.00            
ATOM   3098  OH  TYR X 192     111.790 118.830  51.160  1.00  0.00            
ATOM   3099  HH  TYR X 192     111.120 119.000  50.500  1.00  0.00            
ATOM   3100  CE2 TYR X 192     113.060 118.210  49.240  1.00  0.00            
ATOM   3101  HE2 TYR X 192     112.170 118.300  48.630  1.00  0.00            
ATOM   3102  CD2 TYR X 192     114.310 117.930  48.670  1.00  0.00            
ATOM   3103  HD2 TYR X 192     114.390 117.810  47.590  1.00  0.00            
ATOM   3104  C   TYR X 192     119.140 117.070  48.680  1.00  0.00            
ATOM   3105  O   TYR X 192     119.820 116.110  49.010  1.00  0.00            
ATOM   3106  N   PHE X 193     119.490 117.850  47.600  1.00  0.00            
ATOM   3107  H   PHE X 193     118.890 118.640  47.360  1.00  0.00            
ATOM   3108  CA  PHE X 193     120.460 117.590  46.560  1.00  0.00            
ATOM   3109  HA  PHE X 193     120.400 116.520  46.350  1.00  0.00            
ATOM   3110  CB  PHE X 193     120.030 118.310  45.290  1.00  0.00            
ATOM   3111  HB2 PHE X 193     119.360 119.110  45.620  1.00  0.00            
ATOM   3112  HB3 PHE X 193     120.850 118.830  44.770  1.00  0.00            
ATOM   3113  CG  PHE X 193     119.210 117.600  44.240  1.00  0.00            
ATOM   3114  CD1 PHE X 193     119.760 117.340  42.980  1.00  0.00            
ATOM   3115  HD1 PHE X 193     120.780 117.640  42.740  1.00  0.00            
ATOM   3116  CE1 PHE X 193     119.030 116.720  41.960  1.00  0.00            
ATOM   3117  HE1 PHE X 193     119.510 116.570  41.000  1.00  0.00            
ATOM   3118  CZ  PHE X 193     117.720 116.340  42.240  1.00  0.00            
ATOM   3119  HZ  PHE X 193     117.060 115.910  41.490  1.00  0.00            
ATOM   3120  CE2 PHE X 193     117.170 116.510  43.510  1.00  0.00            
ATOM   3121  HE2 PHE X 193     116.160 116.200  43.770  1.00  0.00            
ATOM   3122  CD2 PHE X 193     117.930 117.110  44.520  1.00  0.00            
ATOM   3123  HD2 PHE X 193     117.460 117.390  45.460  1.00  0.00            
ATOM   3124  C   PHE X 193     121.910 117.830  46.960  1.00  0.00            
ATOM   3125  O   PHE X 193     122.810 117.240  46.380  1.00  0.00            
ATOM   3126  N   ALA X 194     122.160 118.660  48.030  1.00  0.00            
ATOM   3127  H   ALA X 194     121.430 118.940  48.680  1.00  0.00            
ATOM   3128  CA  ALA X 194     123.410 118.660  48.760  1.00  0.00            
ATOM   3129  HA  ALA X 194     124.250 118.720  48.080  1.00  0.00            
ATOM   3130  CB  ALA X 194     123.300 119.900  49.650  1.00  0.00            
ATOM   3131  HB1 ALA X 194     124.200 119.940  50.280  1.00  0.00            
ATOM   3132  HB2 ALA X 194     123.190 120.850  49.100  1.00  0.00            
ATOM   3133  HB3 ALA X 194     122.370 119.950  50.230  1.00  0.00            
ATOM   3134  C   ALA X 194     123.560 117.400  49.590  1.00  0.00            
ATOM   3135  O   ALA X 194     124.630 116.820  49.600  1.00  0.00            
ATOM   3136  N   ASP X 195     122.490 116.940  50.330  1.00  0.00            
ATOM   3137  H   ASP X 195     121.700 117.560  50.320  1.00  0.00            
ATOM   3138  CA  ASP X 195     122.390 115.640  50.970  1.00  0.00            
ATOM   3139  HA  ASP X 195     123.380 115.550  51.430  1.00  0.00            
ATOM   3140  CB  ASP X 195     121.360 115.730  52.100  1.00  0.00            
ATOM   3141  HB2 ASP X 195     120.350 115.950  51.770  1.00  0.00            
ATOM   3142  HB3 ASP X 195     121.210 114.720  52.490  1.00  0.00            
ATOM   3143  CG  ASP X 195     121.730 116.640  53.260  1.00  0.00            
ATOM   3144  OD1 ASP X 195     120.750 116.830  54.010  1.00  0.00            
ATOM   3145  OD2 ASP X 195     122.860 117.160  53.310  1.00  0.00            
ATOM   3146  C   ASP X 195     122.060 114.500  50.020  1.00  0.00            
ATOM   3147  O   ASP X 195     121.270 113.620  50.300  1.00  0.00            
ATOM   3148  N   MET X 196     122.680 114.390  48.790  1.00  0.00            
ATOM   3149  H   MET X 196     123.220 115.190  48.460  1.00  0.00            
ATOM   3150  CA  MET X 196     122.370 113.360  47.830  1.00  0.00            
ATOM   3151  HA  MET X 196     121.290 113.410  47.680  1.00  0.00            
ATOM   3152  CB  MET X 196     123.190 113.500  46.550  1.00  0.00            
ATOM   3153  HB2 MET X 196     123.130 114.540  46.220  1.00  0.00            
ATOM   3154  HB3 MET X 196     124.220 113.260  46.810  1.00  0.00            
ATOM   3155  CG  MET X 196     122.570 112.760  45.360  1.00  0.00            
ATOM   3156  HG2 MET X 196     123.080 113.010  44.430  1.00  0.00            
ATOM   3157  HG3 MET X 196     122.750 111.690  45.480  1.00  0.00            
ATOM   3158  SD  MET X 196     120.840 112.980  44.890  1.00  0.00            
ATOM   3159  CE  MET X 196     120.650 114.570  44.030  1.00  0.00            
ATOM   3160  HE1 MET X 196     119.560 114.660  43.940  1.00  0.00            
ATOM   3161  HE2 MET X 196     121.120 115.340  44.660  1.00  0.00            
ATOM   3162  HE3 MET X 196     121.170 114.520  43.070  1.00  0.00            
ATOM   3163  C   MET X 196     122.670 111.970  48.370  1.00  0.00            
ATOM   3164  O   MET X 196     121.830 111.110  48.110  1.00  0.00            
ATOM   3165  N   LYS X 197     123.750 111.720  49.180  1.00  0.00            
ATOM   3166  H   LYS X 197     124.330 112.550  49.250  1.00  0.00            
ATOM   3167  CA  LYS X 197     124.100 110.470  49.830  1.00  0.00            
ATOM   3168  HA  LYS X 197     124.270 109.760  49.020  1.00  0.00            
ATOM   3169  CB  LYS X 197     125.500 110.630  50.420  1.00  0.00            
ATOM   3170  HB2 LYS X 197     126.170 110.960  49.620  1.00  0.00            
ATOM   3171  HB3 LYS X 197     125.480 111.370  51.220  1.00  0.00            
ATOM   3172  CG  LYS X 197     126.120 109.310  50.860  1.00  0.00            
ATOM   3173  HG2 LYS X 197     125.580 108.770  51.640  1.00  0.00            
ATOM   3174  HG3 LYS X 197     125.990 108.610  50.040  1.00  0.00            
ATOM   3175  CD  LYS X 197     127.570 109.410  51.310  1.00  0.00            
ATOM   3176  HD2 LYS X 197     128.090 109.740  50.420  1.00  0.00            
ATOM   3177  HD3 LYS X 197     127.650 110.170  52.090  1.00  0.00            
ATOM   3178  CE  LYS X 197     128.130 108.090  51.850  1.00  0.00            
ATOM   3179  HE2 LYS X 197     127.830 107.330  51.130  1.00  0.00            
ATOM   3180  HE3 LYS X 197     129.200 108.190  52.020  1.00  0.00            
ATOM   3181  NZ  LYS X 197     127.460 107.800  53.130  1.00  0.00            
ATOM   3182  HZ1 LYS X 197     127.720 106.900  53.510  1.00  0.00            
ATOM   3183  HZ2 LYS X 197     127.840 108.430  53.820  1.00  0.00            
ATOM   3184  HZ3 LYS X 197     126.450 107.850  53.130  1.00  0.00            
ATOM   3185  C   LYS X 197     123.020 109.900  50.730  1.00  0.00            
ATOM   3186  O   LYS X 197     122.940 108.690  50.850  1.00  0.00            
ATOM   3187  N   ARG X 198     122.080 110.730  51.300  1.00  0.00            
ATOM   3188  H   ARG X 198     122.190 111.710  51.070  1.00  0.00            
ATOM   3189  CA  ARG X 198     120.930 110.300  52.060  1.00  0.00            
ATOM   3190  HA  ARG X 198     121.180 109.410  52.650  1.00  0.00            
ATOM   3191  CB  ARG X 198     120.450 111.390  53.010  1.00  0.00            
ATOM   3192  HB2 ARG X 198     121.310 111.690  53.620  1.00  0.00            
ATOM   3193  HB3 ARG X 198     120.140 112.220  52.380  1.00  0.00            
ATOM   3194  CG  ARG X 198     119.270 111.070  53.920  1.00  0.00            
ATOM   3195  HG2 ARG X 198     119.050 111.950  54.520  1.00  0.00            
ATOM   3196  HG3 ARG X 198     118.390 110.980  53.290  1.00  0.00            
ATOM   3197  CD  ARG X 198     119.470 109.840  54.810  1.00  0.00            
ATOM   3198  HD2 ARG X 198     119.490 108.950  54.190  1.00  0.00            
ATOM   3199  HD3 ARG X 198     120.380 110.010  55.380  1.00  0.00            
ATOM   3200  NE  ARG X 198     118.370 109.500  55.720  1.00  0.00            
ATOM   3201  HE  ARG X 198     118.390 109.950  56.620  1.00  0.00            
ATOM   3202  CZ  ARG X 198     117.240 108.880  55.360  1.00  0.00            
ATOM   3203  NH1 ARG X 198     117.090 108.380  54.120  1.00  0.00            
ATOM   3204 1HH1 ARG X 198     117.930 108.200  53.580  1.00  0.00            
ATOM   3205 2HH1 ARG X 198     116.240 107.850  54.000  1.00  0.00            
ATOM   3206  NH2 ARG X 198     116.230 108.650  56.210  1.00  0.00            
ATOM   3207 1HH2 ARG X 198     116.320 109.070  57.120  1.00  0.00            
ATOM   3208 2HH2 ARG X 198     115.410 108.220  55.800  1.00  0.00            
ATOM   3209  C   ARG X 198     119.730 109.940  51.190  1.00  0.00            
ATOM   3210  O   ARG X 198     119.130 108.920  51.490  1.00  0.00            
ATOM   3211  N   HID X 199     119.450 110.720  50.090  1.00  0.00            
ATOM   3212  H   HID X 199     120.050 111.530  50.000  1.00  0.00            
ATOM   3213  CA  HID X 199     118.260 110.500  49.290  1.00  0.00            
ATOM   3214  HA  HID X 199     117.510 110.110  49.980  1.00  0.00            
ATOM   3215  CB  HID X 199     117.810 111.860  48.780  1.00  0.00            
ATOM   3216  HB2 HID X 199     118.500 112.110  47.960  1.00  0.00            
ATOM   3217  HB3 HID X 199     116.850 111.710  48.280  1.00  0.00            
ATOM   3218  CG  HID X 199     117.600 113.010  49.720  1.00  0.00            
ATOM   3219  ND1 HID X 199     118.590 113.660  50.430  1.00  0.00            
ATOM   3220  HD1 HID X 199     119.570 113.690  50.180  1.00  0.00            
ATOM   3221  CE1 HID X 199     118.060 114.390  51.430  1.00  0.00            
ATOM   3222  HE1 HID X 199     118.590 115.150  51.980  1.00  0.00            
ATOM   3223  NE2 HID X 199     116.750 114.120  51.480  1.00  0.00            
ATOM   3224  CD2 HID X 199     116.460 113.220  50.460  1.00  0.00            
ATOM   3225  HD2 HID X 199     115.550 112.630  50.430  1.00  0.00            
ATOM   3226  C   HID X 199     118.350 109.510  48.140  1.00  0.00            
ATOM   3227  O   HID X 199     117.380 108.900  47.720  1.00  0.00            
ATOM   3228  N   ARG X 200     119.600 109.260  47.620  1.00  0.00            
ATOM   3229  H   ARG X 200     120.350 109.870  47.920  1.00  0.00            
ATOM   3230  CA  ARG X 200     119.770 108.220  46.620  1.00  0.00            
ATOM   3231  HA  ARG X 200     118.950 108.220  45.910  1.00  0.00            
ATOM   3232  CB  ARG X 200     121.010 108.530  45.780  1.00  0.00            
ATOM   3233  HB2 ARG X 200     120.850 108.080  44.810  1.00  0.00            
ATOM   3234  HB3 ARG X 200     121.010 109.600  45.540  1.00  0.00            
ATOM   3235  CG  ARG X 200     122.340 108.090  46.390  1.00  0.00            
ATOM   3236  HG2 ARG X 200     122.440 108.550  47.380  1.00  0.00            
ATOM   3237  HG3 ARG X 200     122.350 107.010  46.560  1.00  0.00            
ATOM   3238  CD  ARG X 200     123.550 108.550  45.600  1.00  0.00            
ATOM   3239  HD2 ARG X 200     123.530 109.580  45.230  1.00  0.00            
ATOM   3240  HD3 ARG X 200     124.390 108.500  46.290  1.00  0.00            
ATOM   3241  NE  ARG X 200     123.980 107.630  44.550  1.00  0.00            
ATOM   3242  HE  ARG X 200     123.190 107.220  44.070  1.00  0.00            
ATOM   3243  CZ  ARG X 200     125.070 106.840  44.510  1.00  0.00            
ATOM   3244  NH1 ARG X 200     126.170 107.110  45.220  1.00  0.00            
ATOM   3245 1HH1 ARG X 200     126.170 107.910  45.840  1.00  0.00            
ATOM   3246 2HH1 ARG X 200     126.990 106.580  44.940  1.00  0.00            
ATOM   3247  NH2 ARG X 200     125.130 105.790  43.680  1.00  0.00            
ATOM   3248 1HH2 ARG X 200     124.290 105.660  43.130  1.00  0.00            
ATOM   3249 2HH2 ARG X 200     125.830 105.060  43.810  1.00  0.00            
ATOM   3250  C   ARG X 200     119.680 106.790  47.140  1.00  0.00            
ATOM   3251  O   ARG X 200     120.270 106.570  48.190  1.00  0.00            
ATOM   3252  N   ILE X 201     119.000 105.780  46.500  1.00  0.00            
ATOM   3253  H   ILE X 201     118.480 106.080  45.680  1.00  0.00            
ATOM   3254  CA  ILE X 201     118.870 104.390  46.870  1.00  0.00            
ATOM   3255  HA  ILE X 201     119.690 104.110  47.530  1.00  0.00            
ATOM   3256  CB  ILE X 201     117.580 104.180  47.670  1.00  0.00            
ATOM   3257  HB  ILE X 201     116.790 104.430  46.960  1.00  0.00            
ATOM   3258  CG2 ILE X 201     117.320 102.760  48.150  1.00  0.00            
ATOM   3259 1HG2 ILE X 201     117.310 102.060  47.310  1.00  0.00            
ATOM   3260 2HG2 ILE X 201     118.040 102.440  48.920  1.00  0.00            
ATOM   3261 3HG2 ILE X 201     116.300 102.760  48.560  1.00  0.00            
ATOM   3262  CG1 ILE X 201     117.540 105.060  48.910  1.00  0.00            
ATOM   3263 2HG1 ILE X 201     118.100 104.670  49.760  1.00  0.00            
ATOM   3264 3HG1 ILE X 201     117.990 106.050  48.750  1.00  0.00            
ATOM   3265  CD1 ILE X 201     116.140 105.270  49.460  1.00  0.00            
ATOM   3266 1HD1 ILE X 201     115.540 105.850  48.750  1.00  0.00            
ATOM   3267 2HD1 ILE X 201     115.650 104.300  49.620  1.00  0.00            
ATOM   3268 3HD1 ILE X 201     116.190 105.850  50.390  1.00  0.00            
ATOM   3269  C   ILE X 201     119.020 103.500  45.650  1.00  0.00            
ATOM   3270  O   ILE X 201     118.330 103.650  44.650  1.00  0.00            
ATOM   3271  N   GLN X 202     119.770 102.350  45.740  1.00  0.00            
ATOM   3272  H   GLN X 202     120.200 102.200  46.640  1.00  0.00            
ATOM   3273  CA  GLN X 202     120.070 101.520  44.580  1.00  0.00            
ATOM   3274  HA  GLN X 202     119.990 102.040  43.630  1.00  0.00            
ATOM   3275  CB  GLN X 202     121.540 101.120  44.740  1.00  0.00            
ATOM   3276  HB2 GLN X 202     122.100 102.040  44.850  1.00  0.00            
ATOM   3277  HB3 GLN X 202     121.610 100.540  45.660  1.00  0.00            
ATOM   3278  CG  GLN X 202     122.050 100.380  43.500  1.00  0.00            
ATOM   3279  HG2 GLN X 202     121.490  99.470  43.290  1.00  0.00            
ATOM   3280  HG3 GLN X 202     122.000 101.090  42.680  1.00  0.00            
ATOM   3281  CD  GLN X 202     123.510 100.080  43.820  1.00  0.00            
ATOM   3282  OE1 GLN X 202     123.690  99.240  44.680  1.00  0.00            
ATOM   3283  NE2 GLN X 202     124.410 100.870  43.140  1.00  0.00            
ATOM   3284 1HE2 GLN X 202     124.090 101.460  42.380  1.00  0.00            
ATOM   3285 2HE2 GLN X 202     125.310 100.930  43.600  1.00  0.00            
ATOM   3286  C   GLN X 202     119.170 100.300  44.460  1.00  0.00            
ATOM   3287  O   GLN X 202     119.270  99.400  45.270  1.00  0.00            
ATOM   3288  N   PHE X 203     118.350 100.140  43.370  1.00  0.00            
ATOM   3289  H   PHE X 203     118.230 100.930  42.750  1.00  0.00            
ATOM   3290  CA  PHE X 203     117.680  98.890  43.070  1.00  0.00            
ATOM   3291  HA  PHE X 203     117.220  98.630  44.030  1.00  0.00            
ATOM   3292  CB  PHE X 203     116.630  99.000  41.970  1.00  0.00            
ATOM   3293  HB2 PHE X 203     116.920  99.780  41.260  1.00  0.00            
ATOM   3294  HB3 PHE X 203     116.510  98.050  41.430  1.00  0.00            
ATOM   3295  CG  PHE X 203     115.260  99.480  42.380  1.00  0.00            
ATOM   3296  CD1 PHE X 203     114.860 100.790  42.070  1.00  0.00            
ATOM   3297  HD1 PHE X 203     115.510 101.450  41.500  1.00  0.00            
ATOM   3298  CE1 PHE X 203     113.640 101.240  42.560  1.00  0.00            
ATOM   3299  HE1 PHE X 203     113.370 102.240  42.220  1.00  0.00            
ATOM   3300  CZ  PHE X 203     112.870 100.500  43.470  1.00  0.00            
ATOM   3301  HZ  PHE X 203     112.010 100.900  44.010  1.00  0.00            
ATOM   3302  CE2 PHE X 203     113.320  99.250  43.900  1.00  0.00            
ATOM   3303  HE2 PHE X 203     112.710  98.720  44.630  1.00  0.00            
ATOM   3304  CD2 PHE X 203     114.460  98.750  43.270  1.00  0.00            
ATOM   3305  HD2 PHE X 203     114.890  97.820  43.610  1.00  0.00            
ATOM   3306  C   PHE X 203     118.660  97.760  42.760  1.00  0.00            
ATOM   3307  O   PHE X 203     119.300  97.850  41.730  1.00  0.00            
ATOM   3308  N   LYS X 204     118.610  96.630  43.550  1.00  0.00            
ATOM   3309  H   LYS X 204     118.140  96.800  44.430  1.00  0.00            
ATOM   3310  CA  LYS X 204     119.600  95.570  43.520  1.00  0.00            
ATOM   3311  HA  LYS X 204     120.320  95.720  42.710  1.00  0.00            
ATOM   3312  CB  LYS X 204     120.460  95.670  44.770  1.00  0.00            
ATOM   3313  HB2 LYS X 204     120.840  96.690  44.900  1.00  0.00            
ATOM   3314  HB3 LYS X 204     119.830  95.420  45.620  1.00  0.00            
ATOM   3315  CG  LYS X 204     121.720  94.820  44.790  1.00  0.00            
ATOM   3316  HG2 LYS X 204     121.450  93.770  44.860  1.00  0.00            
ATOM   3317  HG3 LYS X 204     122.230  94.970  43.840  1.00  0.00            
ATOM   3318  CD  LYS X 204     122.700  95.040  45.950  1.00  0.00            
ATOM   3319  HD2 LYS X 204     123.590  94.440  45.780  1.00  0.00            
ATOM   3320  HD3 LYS X 204     123.010  96.090  45.910  1.00  0.00            
ATOM   3321  CE  LYS X 204     122.090  94.700  47.300  1.00  0.00            
ATOM   3322  HE2 LYS X 204     121.150  95.220  47.500  1.00  0.00            
ATOM   3323  HE3 LYS X 204     121.790  93.650  47.350  1.00  0.00            
ATOM   3324  NZ  LYS X 204     123.110  94.760  48.360  1.00  0.00            
ATOM   3325  HZ1 LYS X 204     123.540  95.670  48.430  1.00  0.00            
ATOM   3326  HZ2 LYS X 204     122.700  94.450  49.230  1.00  0.00            
ATOM   3327  HZ3 LYS X 204     123.810  94.050  48.170  1.00  0.00            
ATOM   3328  C   LYS X 204     119.080  94.150  43.340  1.00  0.00            
ATOM   3329  O   LYS X 204     118.020  93.810  43.840  1.00  0.00            
ATOM   3330  N   TYR X 205     119.730  93.360  42.400  1.00  0.00            
ATOM   3331  H   TYR X 205     120.590  93.740  42.020  1.00  0.00            
ATOM   3332  CA  TYR X 205     119.440  91.960  42.190  1.00  0.00            
ATOM   3333  HA  TYR X 205     118.360  91.820  42.190  1.00  0.00            
ATOM   3334  CB  TYR X 205     119.980  91.560  40.820  1.00  0.00            
ATOM   3335  HB2 TYR X 205     119.370  92.160  40.130  1.00  0.00            
ATOM   3336  HB3 TYR X 205     121.010  91.920  40.740  1.00  0.00            
ATOM   3337  CG  TYR X 205     119.730  90.110  40.490  1.00  0.00            
ATOM   3338  CD1 TYR X 205     118.450  89.600  40.250  1.00  0.00            
ATOM   3339  HD1 TYR X 205     117.590  90.260  40.280  1.00  0.00            
ATOM   3340  CE1 TYR X 205     118.310  88.240  39.960  1.00  0.00            
ATOM   3341  HE1 TYR X 205     117.290  87.880  39.900  1.00  0.00            
ATOM   3342  CZ  TYR X 205     119.380  87.330  39.830  1.00  0.00            
ATOM   3343  OH  TYR X 205     119.220  85.980  39.730  1.00  0.00            
ATOM   3344  HH  TYR X 205     120.110  85.620  39.780  1.00  0.00            
ATOM   3345  CE2 TYR X 205     120.660  87.880  40.010  1.00  0.00            
ATOM   3346  HE2 TYR X 205     121.530  87.230  40.000  1.00  0.00            
ATOM   3347  CD2 TYR X 205     120.810  89.230  40.370  1.00  0.00            
ATOM   3348  HD2 TYR X 205     121.770  89.700  40.530  1.00  0.00            
ATOM   3349  C   TYR X 205     120.040  91.030  43.230  1.00  0.00            
ATOM   3350  O   TYR X 205     121.130  91.280  43.720  1.00  0.00            
ATOM   3351  N   SER X 206     119.310  89.920  43.590  1.00  0.00            
ATOM   3352  H   SER X 206     118.400  89.920  43.140  1.00  0.00            
ATOM   3353  CA  SER X 206     119.690  88.970  44.620  1.00  0.00            
ATOM   3354  HA  SER X 206     120.760  89.050  44.790  1.00  0.00            
ATOM   3355  CB  SER X 206     118.850  89.380  45.830  1.00  0.00            
ATOM   3356  HB2 SER X 206     119.180  88.740  46.650  1.00  0.00            
ATOM   3357  HB3 SER X 206     119.110  90.370  46.190  1.00  0.00            
ATOM   3358  OG  SER X 206     117.460  89.250  45.680  1.00  0.00            
ATOM   3359  HG  SER X 206     117.220  89.840  44.960  1.00  0.00            
ATOM   3360  C   SER X 206     119.360  87.530  44.270  1.00  0.00            
ATOM   3361  O   SER X 206     120.130  86.700  44.720  1.00  0.00            
ATOM   3362  N   GLY X 207     118.210  87.320  43.540  1.00  0.00            
ATOM   3363  H   GLY X 207     117.650  88.050  43.120  1.00  0.00            
ATOM   3364  CA  GLY X 207     117.800  85.950  43.300  1.00  0.00            
ATOM   3365  HA2 GLY X 207     118.670  85.290  43.180  1.00  0.00            
ATOM   3366  HA3 GLY X 207     117.260  85.570  44.160  1.00  0.00            
ATOM   3367  C   GLY X 207     116.840  85.960  42.120  1.00  0.00            
ATOM   3368  O   GLY X 207     116.180  86.970  41.930  1.00  0.00            
ATOM   3369  N   PRO X 208     116.660  84.880  41.290  1.00  0.00            
ATOM   3370  CD  PRO X 208     117.350  83.590  41.390  1.00  0.00            
ATOM   3371  HD2 PRO X 208     116.870  83.080  42.240  1.00  0.00            
ATOM   3372  HD3 PRO X 208     118.420  83.600  41.630  1.00  0.00            
ATOM   3373  CG  PRO X 208     117.070  82.790  40.110  1.00  0.00            
ATOM   3374  HG2 PRO X 208     117.010  81.740  40.400  1.00  0.00            
ATOM   3375  HG3 PRO X 208     117.850  82.880  39.340  1.00  0.00            
ATOM   3376  CB  PRO X 208     115.730  83.390  39.670  1.00  0.00            
ATOM   3377  HB2 PRO X 208     114.810  82.920  40.040  1.00  0.00            
ATOM   3378  HB3 PRO X 208     115.570  83.360  38.580  1.00  0.00            
ATOM   3379  CA  PRO X 208     115.730  84.820  40.180  1.00  0.00            
ATOM   3380  HA  PRO X 208     116.200  85.450  39.420  1.00  0.00            
ATOM   3381  C   PRO X 208     114.300  85.290  40.430  1.00  0.00            
ATOM   3382  O   PRO X 208     113.540  85.500  39.500  1.00  0.00            
ATOM   3383  N   GLU X 209     113.800  85.430  41.710  1.00  0.00            
ATOM   3384  H   GLU X 209     114.310  85.010  42.480  1.00  0.00            
ATOM   3385  CA  GLU X 209     112.520  85.950  42.120  1.00  0.00            
ATOM   3386  HA  GLU X 209     111.630  85.450  41.720  1.00  0.00            
ATOM   3387  CB  GLU X 209     112.430  85.680  43.610  1.00  0.00            
ATOM   3388  HB2 GLU X 209     113.150  86.290  44.170  1.00  0.00            
ATOM   3389  HB3 GLU X 209     111.540  86.160  44.010  1.00  0.00            
ATOM   3390  CG  GLU X 209     112.360  84.180  43.900  1.00  0.00            
ATOM   3391  HG2 GLU X 209     111.800  84.010  44.810  1.00  0.00            
ATOM   3392  HG3 GLU X 209     111.920  83.650  43.060  1.00  0.00            
ATOM   3393  CD  GLU X 209     113.640  83.410  44.210  1.00  0.00            
ATOM   3394  OE1 GLU X 209     113.620  82.450  45.010  1.00  0.00            
ATOM   3395  OE2 GLU X 209     114.750  83.780  43.800  1.00  0.00            
ATOM   3396  C   GLU X 209     112.400  87.460  41.950  1.00  0.00            
ATOM   3397  O   GLU X 209     111.280  87.930  41.890  1.00  0.00            
ATOM   3398  N   ASP X 210     113.550  88.170  41.650  1.00  0.00            
ATOM   3399  H   ASP X 210     114.340  87.570  41.860  1.00  0.00            
ATOM   3400  CA  ASP X 210     113.570  89.570  41.300  1.00  0.00            
ATOM   3401  HA  ASP X 210     112.840  90.190  41.810  1.00  0.00            
ATOM   3402  CB  ASP X 210     115.010  90.050  41.470  1.00  0.00            
ATOM   3403  HB2 ASP X 210     115.600  89.240  41.050  1.00  0.00            
ATOM   3404  HB3 ASP X 210     115.200  90.970  40.920  1.00  0.00            
ATOM   3405  CG  ASP X 210     115.420  90.200  42.930  1.00  0.00            
ATOM   3406  OD1 ASP X 210     114.450  90.350  43.710  1.00  0.00            
ATOM   3407  OD2 ASP X 210     116.610  90.110  43.290  1.00  0.00            
ATOM   3408  C   ASP X 210     113.170  89.710  39.830  1.00  0.00            
ATOM   3409  O   ASP X 210     113.000  90.820  39.370  1.00  0.00            
ATOM   3410  N   ASP X 211     113.060  88.630  38.990  1.00  0.00            
ATOM   3411  H   ASP X 211     113.280  87.710  39.350  1.00  0.00            
ATOM   3412  CA  ASP X 211     112.360  88.730  37.730  1.00  0.00            
ATOM   3413  HA  ASP X 211     112.450  89.700  37.240  1.00  0.00            
ATOM   3414  CB  ASP X 211     113.040  87.800  36.720  1.00  0.00            
ATOM   3415  HB2 ASP X 211     113.300  86.860  37.200  1.00  0.00            
ATOM   3416  HB3 ASP X 211     112.360  87.490  35.930  1.00  0.00            
ATOM   3417  CG  ASP X 211     114.380  88.310  36.200  1.00  0.00            
ATOM   3418  OD1 ASP X 211     114.830  87.780  35.160  1.00  0.00            
ATOM   3419  OD2 ASP X 211     114.930  89.340  36.620  1.00  0.00            
ATOM   3420  C   ASP X 211     110.920  88.240  37.690  1.00  0.00            
ATOM   3421  O   ASP X 211     110.070  88.710  36.960  1.00  0.00            
ATOM   3422  N   ALA X 212     110.630  87.210  38.570  1.00  0.00            
ATOM   3423  H   ALA X 212     111.330  86.950  39.250  1.00  0.00            
ATOM   3424  CA  ALA X 212     109.310  86.630  38.640  1.00  0.00            
ATOM   3425  HA  ALA X 212     108.950  86.470  37.620  1.00  0.00            
ATOM   3426  CB  ALA X 212     109.470  85.270  39.320  1.00  0.00            
ATOM   3427  HB1 ALA X 212     110.030  84.490  38.780  1.00  0.00            
ATOM   3428  HB2 ALA X 212     110.050  85.400  40.240  1.00  0.00            
ATOM   3429  HB3 ALA X 212     108.560  84.710  39.550  1.00  0.00            
ATOM   3430  C   ALA X 212     108.330  87.530  39.380  1.00  0.00            
ATOM   3431  O   ALA X 212     107.190  87.450  38.940  1.00  0.00            
ATOM   3432  N   ALA X 213     108.700  88.540  40.240  1.00  0.00            
ATOM   3433  H   ALA X 213     109.680  88.760  40.390  1.00  0.00            
ATOM   3434  CA  ALA X 213     107.740  89.530  40.660  1.00  0.00            
ATOM   3435  HA  ALA X 213     106.760  89.100  40.900  1.00  0.00            
ATOM   3436  CB  ALA X 213     108.350  90.230  41.870  1.00  0.00            
ATOM   3437  HB1 ALA X 213     107.710  91.030  42.250  1.00  0.00            
ATOM   3438  HB2 ALA X 213     108.590  89.570  42.710  1.00  0.00            
ATOM   3439  HB3 ALA X 213     109.330  90.650  41.610  1.00  0.00            
ATOM   3440  C   ALA X 213     107.330  90.530  39.590  1.00  0.00            
ATOM   3441  O   ALA X 213     106.230  91.060  39.550  1.00  0.00            
ATOM   3442  N   ILE X 214     108.220  90.700  38.540  1.00  0.00            
ATOM   3443  H   ILE X 214     109.120  90.240  38.600  1.00  0.00            
ATOM   3444  CA  ILE X 214     107.980  91.670  37.490  1.00  0.00            
ATOM   3445  HA  ILE X 214     107.470  92.560  37.860  1.00  0.00            
ATOM   3446  CB  ILE X 214     109.280  92.070  36.810  1.00  0.00            
ATOM   3447  HB  ILE X 214     109.620  91.220  36.220  1.00  0.00            
ATOM   3448  CG2 ILE X 214     109.020  93.290  35.930  1.00  0.00            
ATOM   3449 1HG2 ILE X 214     108.230  93.190  35.180  1.00  0.00            
ATOM   3450 2HG2 ILE X 214     108.780  94.180  36.520  1.00  0.00            
ATOM   3451 3HG2 ILE X 214     109.880  93.560  35.300  1.00  0.00            
ATOM   3452  CG1 ILE X 214     110.490  92.370  37.690  1.00  0.00            
ATOM   3453 2HG1 ILE X 214     110.850  91.390  38.000  1.00  0.00            
ATOM   3454 3HG1 ILE X 214     111.290  92.840  37.120  1.00  0.00            
ATOM   3455  CD1 ILE X 214     110.220  93.200  38.950  1.00  0.00            
ATOM   3456 1HD1 ILE X 214     111.130  93.640  39.360  1.00  0.00            
ATOM   3457 2HD1 ILE X 214     109.620  94.080  38.690  1.00  0.00            
ATOM   3458 3HD1 ILE X 214     109.780  92.560  39.720  1.00  0.00            
ATOM   3459  C   ILE X 214     106.990  91.030  36.520  1.00  0.00            
ATOM   3460  O   ILE X 214     106.170  91.750  35.990  1.00  0.00            
ATOM   3461  N   SER X 215     107.170  89.690  36.250  1.00  0.00            
ATOM   3462  H   SER X 215     107.800  89.220  36.890  1.00  0.00            
ATOM   3463  CA  SER X 215     106.200  88.970  35.450  1.00  0.00            
ATOM   3464  HA  SER X 215     106.020  89.620  34.590  1.00  0.00            
ATOM   3465  CB  SER X 215     106.750  87.610  35.040  1.00  0.00            
ATOM   3466  HB2 SER X 215     107.720  87.910  34.640  1.00  0.00            
ATOM   3467  HB3 SER X 215     107.160  87.030  35.880  1.00  0.00            
ATOM   3468  OG  SER X 215     105.970  86.920  34.090  1.00  0.00            
ATOM   3469  HG  SER X 215     105.210  86.520  34.530  1.00  0.00            
ATOM   3470  C   SER X 215     104.890  88.890  36.220  1.00  0.00            
ATOM   3471  O   SER X 215     103.870  89.280  35.700  1.00  0.00            
ATOM   3472  N   LEU X 216     104.920  88.520  37.550  1.00  0.00            
ATOM   3473  H   LEU X 216     105.810  88.240  37.960  1.00  0.00            
ATOM   3474  CA  LEU X 216     103.730  88.490  38.380  1.00  0.00            
ATOM   3475  HA  LEU X 216     103.190  87.600  38.060  1.00  0.00            
ATOM   3476  CB  LEU X 216     104.150  88.130  39.800  1.00  0.00            
ATOM   3477  HB2 LEU X 216     104.570  87.120  39.730  1.00  0.00            
ATOM   3478  HB3 LEU X 216     104.970  88.740  40.170  1.00  0.00            
ATOM   3479  CG  LEU X 216     103.040  88.020  40.850  1.00  0.00            
ATOM   3480  HG  LEU X 216     102.530  88.980  40.760  1.00  0.00            
ATOM   3481  CD1 LEU X 216     102.180  86.790  40.590  1.00  0.00            
ATOM   3482 1HD1 LEU X 216     101.530  86.980  39.730  1.00  0.00            
ATOM   3483 2HD1 LEU X 216     102.830  85.910  40.520  1.00  0.00            
ATOM   3484 3HD1 LEU X 216     101.470  86.670  41.410  1.00  0.00            
ATOM   3485  CD2 LEU X 216     103.660  87.920  42.240  1.00  0.00            
ATOM   3486 1HD2 LEU X 216     104.540  87.250  42.270  1.00  0.00            
ATOM   3487 2HD2 LEU X 216     104.070  88.880  42.580  1.00  0.00            
ATOM   3488 3HD2 LEU X 216     102.900  87.550  42.930  1.00  0.00            
ATOM   3489  C   LEU X 216     102.870  89.730  38.220  1.00  0.00            
ATOM   3490  O   LEU X 216     101.700  89.640  37.880  1.00  0.00            
ATOM   3491  N   ALA X 217     103.460  90.960  38.420  1.00  0.00            
ATOM   3492  H   ALA X 217     104.450  90.890  38.620  1.00  0.00            
ATOM   3493  CA  ALA X 217     102.770  92.240  38.390  1.00  0.00            
ATOM   3494  HA  ALA X 217     101.950  92.310  39.110  1.00  0.00            
ATOM   3495  CB  ALA X 217     103.840  93.310  38.570  1.00  0.00            
ATOM   3496  HB1 ALA X 217     104.220  93.260  39.600  1.00  0.00            
ATOM   3497  HB2 ALA X 217     104.670  93.030  37.910  1.00  0.00            
ATOM   3498  HB3 ALA X 217     103.600  94.360  38.370  1.00  0.00            
ATOM   3499  C   ALA X 217     102.030  92.600  37.110  1.00  0.00            
ATOM   3500  O   ALA X 217     101.030  93.300  37.150  1.00  0.00            
ATOM   3501  N   PHE X 218     102.500  92.030  35.950  1.00  0.00            
ATOM   3502  H   PHE X 218     103.380  91.560  36.090  1.00  0.00            
ATOM   3503  CA  PHE X 218     102.240  92.520  34.610  1.00  0.00            
ATOM   3504  HA  PHE X 218     101.310  93.100  34.620  1.00  0.00            
ATOM   3505  CB  PHE X 218     103.430  93.350  34.160  1.00  0.00            
ATOM   3506  HB2 PHE X 218     104.270  92.650  34.230  1.00  0.00            
ATOM   3507  HB3 PHE X 218     103.380  93.760  33.140  1.00  0.00            
ATOM   3508  CG  PHE X 218     103.690  94.510  35.090  1.00  0.00            
ATOM   3509  CD1 PHE X 218     102.760  95.530  35.320  1.00  0.00            
ATOM   3510  HD1 PHE X 218     101.750  95.360  34.970  1.00  0.00            
ATOM   3511  CE1 PHE X 218     102.980  96.630  36.160  1.00  0.00            
ATOM   3512  HE1 PHE X 218     102.160  97.320  36.320  1.00  0.00            
ATOM   3513  CZ  PHE X 218     104.250  96.840  36.710  1.00  0.00            
ATOM   3514  HZ  PHE X 218     104.460  97.700  37.340  1.00  0.00            
ATOM   3515  CE2 PHE X 218     105.200  95.840  36.470  1.00  0.00            
ATOM   3516  HE2 PHE X 218     106.190  95.930  36.930  1.00  0.00            
ATOM   3517  CD2 PHE X 218     104.940  94.720  35.680  1.00  0.00            
ATOM   3518  HD2 PHE X 218     105.740  94.020  35.470  1.00  0.00            
ATOM   3519  C   PHE X 218     101.910  91.560  33.470  1.00  0.00            
ATOM   3520  O   PHE X 218     101.600  92.040  32.400  1.00  0.00            
ATOM   3521  N   SER X 219     101.910  90.210  33.740  1.00  0.00            
ATOM   3522  H   SER X 219     102.100  89.810  34.650  1.00  0.00            
ATOM   3523  CA  SER X 219     101.490  89.220  32.770  1.00  0.00            
ATOM   3524  HA  SER X 219     101.790  89.560  31.780  1.00  0.00            
ATOM   3525  CB  SER X 219     102.130  87.890  33.170  1.00  0.00            
ATOM   3526  HB2 SER X 219     103.220  87.960  33.060  1.00  0.00            
ATOM   3527  HB3 SER X 219     101.920  87.700  34.220  1.00  0.00            
ATOM   3528  OG  SER X 219     101.560  86.800  32.480  1.00  0.00            
ATOM   3529  HG  SER X 219     102.120  86.450  31.790  1.00  0.00            
ATOM   3530  C   SER X 219      99.980  89.020  32.770  1.00  0.00            
ATOM   3531  O   SER X 219      99.440  88.990  33.860  1.00  0.00            
ATOM   3532  N   LYS X 220      99.340  89.000  31.550  1.00  0.00            
ATOM   3533  H   LYS X 220      99.910  89.060  30.710  1.00  0.00            
ATOM   3534  CA  LYS X 220      97.960  88.610  31.390  1.00  0.00            
ATOM   3535  HA  LYS X 220      97.410  89.180  32.150  1.00  0.00            
ATOM   3536  CB  LYS X 220      97.560  88.940  29.960  1.00  0.00            
ATOM   3537  HB2 LYS X 220      98.290  88.610  29.230  1.00  0.00            
ATOM   3538  HB3 LYS X 220      96.570  88.560  29.690  1.00  0.00            
ATOM   3539  CG  LYS X 220      97.540  90.460  29.810  1.00  0.00            
ATOM   3540  HG2 LYS X 220      97.020  90.920  30.650  1.00  0.00            
ATOM   3541  HG3 LYS X 220      98.560  90.830  29.850  1.00  0.00            
ATOM   3542  CD  LYS X 220      96.890  90.890  28.500  1.00  0.00            
ATOM   3543  HD2 LYS X 220      97.490  90.490  27.680  1.00  0.00            
ATOM   3544  HD3 LYS X 220      95.860  90.520  28.510  1.00  0.00            
ATOM   3545  CE  LYS X 220      96.890  92.410  28.330  1.00  0.00            
ATOM   3546  HE2 LYS X 220      97.900  92.790  28.460  1.00  0.00            
ATOM   3547  HE3 LYS X 220      96.590  92.550  27.290  1.00  0.00            
ATOM   3548  NZ  LYS X 220      96.020  93.110  29.280  1.00  0.00            
ATOM   3549  HZ1 LYS X 220      96.110  94.100  29.090  1.00  0.00            
ATOM   3550  HZ2 LYS X 220      95.050  92.830  29.270  1.00  0.00            
ATOM   3551  HZ3 LYS X 220      96.390  93.140  30.220  1.00  0.00            
ATOM   3552  C   LYS X 220      97.820  87.140  31.760  1.00  0.00            
ATOM   3553  O   LYS X 220      96.870  86.830  32.450  1.00  0.00            
ATOM   3554  N   LYS X 221      98.820  86.290  31.350  1.00  0.00            
ATOM   3555  H   LYS X 221      99.530  86.670  30.740  1.00  0.00            
ATOM   3556  CA  LYS X 221      98.770  84.870  31.610  1.00  0.00            
ATOM   3557  HA  LYS X 221      97.920  84.440  31.070  1.00  0.00            
ATOM   3558  CB  LYS X 221     100.030  84.210  31.060  1.00  0.00            
ATOM   3559  HB2 LYS X 221     100.040  84.230  29.970  1.00  0.00            
ATOM   3560  HB3 LYS X 221     100.890  84.550  31.650  1.00  0.00            
ATOM   3561  CG  LYS X 221      99.960  82.710  31.370  1.00  0.00            
ATOM   3562  HG2 LYS X 221     100.980  82.320  31.410  1.00  0.00            
ATOM   3563  HG3 LYS X 221      99.600  82.450  32.370  1.00  0.00            
ATOM   3564  CD  LYS X 221      99.250  81.800  30.370  1.00  0.00            
ATOM   3565  HD2 LYS X 221      98.250  82.170  30.180  1.00  0.00            
ATOM   3566  HD3 LYS X 221      99.810  81.950  29.450  1.00  0.00            
ATOM   3567  CE  LYS X 221      99.350  80.340  30.790  1.00  0.00            
ATOM   3568  HE2 LYS X 221     100.370  80.010  30.990  1.00  0.00            
ATOM   3569  HE3 LYS X 221      98.760  80.240  31.700  1.00  0.00            
ATOM   3570  NZ  LYS X 221      98.780  79.490  29.730  1.00  0.00            
ATOM   3571  HZ1 LYS X 221      97.790  79.700  29.620  1.00  0.00            
ATOM   3572  HZ2 LYS X 221      99.260  79.600  28.850  1.00  0.00            
ATOM   3573  HZ3 LYS X 221      98.890  78.500  29.870  1.00  0.00            
ATOM   3574  C   LYS X 221      98.580  84.600  33.100  1.00  0.00            
ATOM   3575  O   LYS X 221      97.750  83.800  33.480  1.00  0.00            
ATOM   3576  N   GLN X 222      99.390  85.320  33.950  1.00  0.00            
ATOM   3577  H   GLN X 222     100.060  85.900  33.460  1.00  0.00            
ATOM   3578  CA  GLN X 222      99.390  85.300  35.400  1.00  0.00            
ATOM   3579  HA  GLN X 222      99.200  84.260  35.670  1.00  0.00            
ATOM   3580  CB  GLN X 222     100.740  85.710  35.990  1.00  0.00            
ATOM   3581  HB2 GLN X 222     100.950  86.760  35.790  1.00  0.00            
ATOM   3582  HB3 GLN X 222     100.820  85.520  37.060  1.00  0.00            
ATOM   3583  CG  GLN X 222     101.890  84.890  35.430  1.00  0.00            
ATOM   3584  HG2 GLN X 222     101.660  83.820  35.460  1.00  0.00            
ATOM   3585  HG3 GLN X 222     102.090  85.140  34.390  1.00  0.00            
ATOM   3586  CD  GLN X 222     103.230  85.230  36.050  1.00  0.00            
ATOM   3587  OE1 GLN X 222     104.090  85.820  35.430  1.00  0.00            
ATOM   3588  NE2 GLN X 222     103.420  84.900  37.380  1.00  0.00            
ATOM   3589 1HE2 GLN X 222     102.760  84.230  37.750  1.00  0.00            
ATOM   3590 2HE2 GLN X 222     104.330  84.940  37.840  1.00  0.00            
ATOM   3591  C   GLN X 222      98.230  85.980  36.100  1.00  0.00            
ATOM   3592  O   GLN X 222      98.390  86.540  37.170  1.00  0.00            
ATOM   3593  N   ILE X 223      96.980  86.040  35.520  1.00  0.00            
ATOM   3594  H   ILE X 223      96.780  85.560  34.650  1.00  0.00            
ATOM   3595  CA  ILE X 223      95.830  86.680  36.140  1.00  0.00            
ATOM   3596  HA  ILE X 223      96.070  87.720  36.380  1.00  0.00            
ATOM   3597  CB  ILE X 223      94.660  86.750  35.160  1.00  0.00            
ATOM   3598  HB  ILE X 223      94.950  87.340  34.290  1.00  0.00            
ATOM   3599  CG2 ILE X 223      94.190  85.370  34.730  1.00  0.00            
ATOM   3600 1HG2 ILE X 223      94.970  84.830  34.170  1.00  0.00            
ATOM   3601 2HG2 ILE X 223      93.830  84.790  35.580  1.00  0.00            
ATOM   3602 3HG2 ILE X 223      93.350  85.360  34.020  1.00  0.00            
ATOM   3603  CG1 ILE X 223      93.470  87.470  35.780  1.00  0.00            
ATOM   3604 2HG1 ILE X 223      92.950  86.700  36.350  1.00  0.00            
ATOM   3605 3HG1 ILE X 223      93.970  88.300  36.280  1.00  0.00            
ATOM   3606  CD1 ILE X 223      92.490  88.060  34.770  1.00  0.00            
ATOM   3607 1HD1 ILE X 223      92.970  88.930  34.320  1.00  0.00            
ATOM   3608 2HD1 ILE X 223      92.270  87.290  34.020  1.00  0.00            
ATOM   3609 3HD1 ILE X 223      91.540  88.440  35.170  1.00  0.00            
ATOM   3610  C   ILE X 223      95.530  85.980  37.460  1.00  0.00            
ATOM   3611  O   ILE X 223      95.320  86.640  38.460  1.00  0.00            
ATOM   3612  N   ASP X 224      95.490  84.610  37.530  1.00  0.00            
ATOM   3613  H   ASP X 224      95.870  84.180  36.690  1.00  0.00            
ATOM   3614  CA  ASP X 224      95.290  83.730  38.670  1.00  0.00            
ATOM   3615  HA  ASP X 224      94.340  84.130  39.040  1.00  0.00            
ATOM   3616  CB  ASP X 224      95.090  82.240  38.410  1.00  0.00            
ATOM   3617  HB2 ASP X 224      96.010  81.780  38.040  1.00  0.00            
ATOM   3618  HB3 ASP X 224      94.930  81.780  39.390  1.00  0.00            
ATOM   3619  CG  ASP X 224      93.910  81.900  37.500  1.00  0.00            
ATOM   3620  OD1 ASP X 224      92.910  82.650  37.410  1.00  0.00            
ATOM   3621  OD2 ASP X 224      94.020  80.870  36.810  1.00  0.00            
ATOM   3622  C   ASP X 224      96.350  83.950  39.730  1.00  0.00            
ATOM   3623  O   ASP X 224      96.000  84.140  40.890  1.00  0.00            
ATOM   3624  N   ASP X 225      97.680  84.090  39.380  1.00  0.00            
ATOM   3625  H   ASP X 225      97.860  83.980  38.390  1.00  0.00            
ATOM   3626  CA  ASP X 225      98.840  84.090  40.240  1.00  0.00            
ATOM   3627  HA  ASP X 225      98.760  83.290  40.980  1.00  0.00            
ATOM   3628  CB  ASP X 225     100.120  83.920  39.440  1.00  0.00            
ATOM   3629  HB2 ASP X 225     100.390  84.830  38.900  1.00  0.00            
ATOM   3630  HB3 ASP X 225     100.980  83.750  40.090  1.00  0.00            
ATOM   3631  CG  ASP X 225     100.190  82.730  38.500  1.00  0.00            
ATOM   3632  OD1 ASP X 225     101.300  82.210  38.240  1.00  0.00            
ATOM   3633  OD2 ASP X 225      99.170  82.340  37.880  1.00  0.00            
ATOM   3634  C   ASP X 225      98.880  85.360  41.080  1.00  0.00            
ATOM   3635  O   ASP X 225      99.000  85.310  42.300  1.00  0.00            
ATOM   3636  N   ARG X 226      98.660  86.540  40.420  1.00  0.00            
ATOM   3637  H   ARG X 226      98.630  86.450  39.410  1.00  0.00            
ATOM   3638  CA  ARG X 226      98.540  87.890  40.950  1.00  0.00            
ATOM   3639  HA  ARG X 226      99.430  88.100  41.540  1.00  0.00            
ATOM   3640  CB  ARG X 226      98.520  88.810  39.730  1.00  0.00            
ATOM   3641  HB2 ARG X 226      99.320  88.610  39.020  1.00  0.00            
ATOM   3642  HB3 ARG X 226      97.570  88.680  39.220  1.00  0.00            
ATOM   3643  CG  ARG X 226      98.490  90.280  40.130  1.00  0.00            
ATOM   3644  HG2 ARG X 226      97.610  90.550  40.710  1.00  0.00            
ATOM   3645  HG3 ARG X 226      99.380  90.470  40.740  1.00  0.00            
ATOM   3646  CD  ARG X 226      98.620  91.240  38.950  1.00  0.00            
ATOM   3647  HD2 ARG X 226      98.500  92.290  39.220  1.00  0.00            
ATOM   3648  HD3 ARG X 226      99.660  91.190  38.620  1.00  0.00            
ATOM   3649  NE  ARG X 226      97.780  90.870  37.810  1.00  0.00            
ATOM   3650  HE  ARG X 226      96.800  91.120  37.790  1.00  0.00            
ATOM   3651  CZ  ARG X 226      98.220  90.320  36.670  1.00  0.00            
ATOM   3652  NH1 ARG X 226      99.460  89.870  36.440  1.00  0.00            
ATOM   3653 1HH1 ARG X 226     100.130  89.750  37.190  1.00  0.00            
ATOM   3654 2HH1 ARG X 226      99.630  89.440  35.550  1.00  0.00            
ATOM   3655  NH2 ARG X 226      97.370  90.210  35.650  1.00  0.00            
ATOM   3656 1HH2 ARG X 226      96.390  90.440  35.720  1.00  0.00            
ATOM   3657 2HH2 ARG X 226      97.800  89.860  34.810  1.00  0.00            
ATOM   3658  C   ARG X 226      97.300  88.060  41.810  1.00  0.00            
ATOM   3659  O   ARG X 226      97.480  88.800  42.760  1.00  0.00            
ATOM   3660  N   LYS X 227      96.130  87.370  41.560  1.00  0.00            
ATOM   3661  H   LYS X 227      96.080  86.930  40.650  1.00  0.00            
ATOM   3662  CA  LYS X 227      95.020  87.220  42.480  1.00  0.00            
ATOM   3663  HA  LYS X 227      94.820  88.230  42.840  1.00  0.00            
ATOM   3664  CB  LYS X 227      93.810  86.600  41.790  1.00  0.00            
ATOM   3665  HB2 LYS X 227      93.870  86.960  40.760  1.00  0.00            
ATOM   3666  HB3 LYS X 227      93.930  85.520  41.750  1.00  0.00            
ATOM   3667  CG  LYS X 227      92.490  86.980  42.450  1.00  0.00            
ATOM   3668  HG2 LYS X 227      92.360  86.620  43.480  1.00  0.00            
ATOM   3669  HG3 LYS X 227      92.550  88.070  42.440  1.00  0.00            
ATOM   3670  CD  LYS X 227      91.380  86.510  41.520  1.00  0.00            
ATOM   3671  HD2 LYS X 227      91.500  87.010  40.560  1.00  0.00            
ATOM   3672  HD3 LYS X 227      91.510  85.430  41.440  1.00  0.00            
ATOM   3673  CE  LYS X 227      90.050  86.870  42.180  1.00  0.00            
ATOM   3674  HE2 LYS X 227      90.010  86.530  43.210  1.00  0.00            
ATOM   3675  HE3 LYS X 227      90.040  87.960  42.240  1.00  0.00            
ATOM   3676  NZ  LYS X 227      88.920  86.320  41.410  1.00  0.00            
ATOM   3677  HZ1 LYS X 227      88.990  86.740  40.490  1.00  0.00            
ATOM   3678  HZ2 LYS X 227      88.940  85.320  41.270  1.00  0.00            
ATOM   3679  HZ3 LYS X 227      88.000  86.520  41.770  1.00  0.00            
ATOM   3680  C   LYS X 227      95.480  86.350  43.640  1.00  0.00            
ATOM   3681  O   LYS X 227      95.280  86.770  44.770  1.00  0.00            
ATOM   3682  N   GLU X 228      96.120  85.140  43.480  1.00  0.00            
ATOM   3683  H   GLU X 228      96.300  84.810  42.540  1.00  0.00            
ATOM   3684  CA  GLU X 228      96.410  84.310  44.630  1.00  0.00            
ATOM   3685  HA  GLU X 228      95.520  84.130  45.240  1.00  0.00            
ATOM   3686  CB  GLU X 228      96.980  83.020  44.060  1.00  0.00            
ATOM   3687  HB2 GLU X 228      96.290  82.570  43.350  1.00  0.00            
ATOM   3688  HB3 GLU X 228      97.860  83.280  43.470  1.00  0.00            
ATOM   3689  CG  GLU X 228      97.510  81.980  45.050  1.00  0.00            
ATOM   3690  HG2 GLU X 228      97.950  81.160  44.470  1.00  0.00            
ATOM   3691  HG3 GLU X 228      98.340  82.440  45.580  1.00  0.00            
ATOM   3692  CD  GLU X 228      96.380  81.380  45.880  1.00  0.00            
ATOM   3693  OE1 GLU X 228      96.820  80.640  46.790  1.00  0.00            
ATOM   3694  OE2 GLU X 228      95.150  81.500  45.690  1.00  0.00            
ATOM   3695  C   GLU X 228      97.310  85.090  45.580  1.00  0.00            
ATOM   3696  O   GLU X 228      97.070  85.080  46.770  1.00  0.00            
ATOM   3697  N   TRP X 229      98.360  85.820  45.070  1.00  0.00            
ATOM   3698  H   TRP X 229      98.440  85.780  44.060  1.00  0.00            
ATOM   3699  CA  TRP X 229      99.280  86.640  45.830  1.00  0.00            
ATOM   3700  HA  TRP X 229      99.820  86.000  46.530  1.00  0.00            
ATOM   3701  CB  TRP X 229     100.200  87.260  44.780  1.00  0.00            
ATOM   3702  HB2 TRP X 229     100.840  86.550  44.230  1.00  0.00            
ATOM   3703  HB3 TRP X 229      99.480  87.640  44.050  1.00  0.00            
ATOM   3704  CG  TRP X 229     101.160  88.320  45.230  1.00  0.00            
ATOM   3705  CD1 TRP X 229     102.260  88.010  45.940  1.00  0.00            
ATOM   3706  HD1 TRP X 229     102.560  87.040  46.310  1.00  0.00            
ATOM   3707  NE1 TRP X 229     102.920  89.200  46.150  1.00  0.00            
ATOM   3708  HE1 TRP X 229     103.880  89.260  46.460  1.00  0.00            
ATOM   3709  CE2 TRP X 229     102.410  90.230  45.390  1.00  0.00            
ATOM   3710  CZ2 TRP X 229     102.730  91.580  45.200  1.00  0.00            
ATOM   3711  HZ2 TRP X 229     103.610  91.980  45.700  1.00  0.00            
ATOM   3712  CH2 TRP X 229     101.980  92.420  44.370  1.00  0.00            
ATOM   3713  HH2 TRP X 229     102.290  93.440  44.190  1.00  0.00            
ATOM   3714  CZ3 TRP X 229     100.800  91.920  43.800  1.00  0.00            
ATOM   3715  HZ3 TRP X 229     100.200  92.490  43.100  1.00  0.00            
ATOM   3716  CE3 TRP X 229     100.430  90.590  44.060  1.00  0.00            
ATOM   3717  HE3 TRP X 229      99.540  90.170  43.590  1.00  0.00            
ATOM   3718  CD2 TRP X 229     101.220  89.710  44.810  1.00  0.00            
ATOM   3719  C   TRP X 229      98.550  87.720  46.610  1.00  0.00            
ATOM   3720  O   TRP X 229      98.800  87.780  47.800  1.00  0.00            
ATOM   3721  N   LEU X 230      97.540  88.450  46.010  1.00  0.00            
ATOM   3722  H   LEU X 230      97.460  88.380  45.000  1.00  0.00            
ATOM   3723  CA  LEU X 230      96.820  89.400  46.830  1.00  0.00            
ATOM   3724  HA  LEU X 230      97.510  89.990  47.440  1.00  0.00            
ATOM   3725  CB  LEU X 230      96.160  90.380  45.860  1.00  0.00            
ATOM   3726  HB2 LEU X 230      95.740  89.830  45.020  1.00  0.00            
ATOM   3727  HB3 LEU X 230      95.370  90.960  46.320  1.00  0.00            
ATOM   3728  CG  LEU X 230      97.170  91.410  45.360  1.00  0.00            
ATOM   3729  HG  LEU X 230      97.990  90.840  44.940  1.00  0.00            
ATOM   3730  CD1 LEU X 230      96.490  92.120  44.190  1.00  0.00            
ATOM   3731 1HD1 LEU X 230      96.030  91.420  43.480  1.00  0.00            
ATOM   3732 2HD1 LEU X 230      95.690  92.810  44.470  1.00  0.00            
ATOM   3733 3HD1 LEU X 230      97.270  92.700  43.680  1.00  0.00            
ATOM   3734  CD2 LEU X 230      97.700  92.490  46.310  1.00  0.00            
ATOM   3735 1HD2 LEU X 230      98.510  93.120  45.930  1.00  0.00            
ATOM   3736 2HD2 LEU X 230      96.890  93.100  46.740  1.00  0.00            
ATOM   3737 3HD2 LEU X 230      98.120  91.990  47.200  1.00  0.00            
ATOM   3738  C   LEU X 230      95.790  88.820  47.780  1.00  0.00            
ATOM   3739  O   LEU X 230      95.550  89.340  48.860  1.00  0.00            
ATOM   3740  N   THR X 231      95.140  87.680  47.350  1.00  0.00            
ATOM   3741  H   THR X 231      95.480  87.290  46.480  1.00  0.00            
ATOM   3742  CA  THR X 231      94.140  87.000  48.150  1.00  0.00            
ATOM   3743  HA  THR X 231      93.340  87.710  48.360  1.00  0.00            
ATOM   3744  CB  THR X 231      93.450  85.850  47.420  1.00  0.00            
ATOM   3745  HB  THR X 231      94.170  85.090  47.120  1.00  0.00            
ATOM   3746  CG2 THR X 231      92.300  85.190  48.170  1.00  0.00            
ATOM   3747 1HG2 THR X 231      91.710  84.500  47.560  1.00  0.00            
ATOM   3748 2HG2 THR X 231      92.640  84.660  49.060  1.00  0.00            
ATOM   3749 3HG2 THR X 231      91.590  85.950  48.530  1.00  0.00            
ATOM   3750  OG1 THR X 231      92.930  86.310  46.200  1.00  0.00            
ATOM   3751  HG1 THR X 231      93.700  86.470  45.650  1.00  0.00            
ATOM   3752  C   THR X 231      94.820  86.430  49.390  1.00  0.00            
ATOM   3753  O   THR X 231      94.220  86.350  50.440  1.00  0.00            
ATOM   3754  N   ASN X 232      96.110  85.960  49.280  1.00  0.00            
ATOM   3755  H   ASN X 232      96.490  85.910  48.340  1.00  0.00            
ATOM   3756  CA  ASN X 232      97.030  85.730  50.380  1.00  0.00            
ATOM   3757  HA  ASN X 232      96.490  84.980  50.960  1.00  0.00            
ATOM   3758  CB  ASN X 232      98.390  85.240  49.900  1.00  0.00            
ATOM   3759  HB2 ASN X 232      98.810  85.860  49.120  1.00  0.00            
ATOM   3760  HB3 ASN X 232      99.040  85.220  50.780  1.00  0.00            
ATOM   3761  CG  ASN X 232      98.460  83.830  49.340  1.00  0.00            
ATOM   3762  OD1 ASN X 232      97.600  83.040  49.690  1.00  0.00            
ATOM   3763  ND2 ASN X 232      99.590  83.550  48.600  1.00  0.00            
ATOM   3764 1HD2 ASN X 232     100.260  84.290  48.460  1.00  0.00            
ATOM   3765 2HD2 ASN X 232      99.690  82.540  48.490  1.00  0.00            
ATOM   3766  C   ASN X 232      97.280  86.940  51.280  1.00  0.00            
ATOM   3767  O   ASN X 232      97.140  86.970  52.490  1.00  0.00            
ATOM   3768  N   PHE X 233      97.650  88.120  50.670  1.00  0.00            
ATOM   3769  H   PHE X 233      97.830  87.890  49.700  1.00  0.00            
ATOM   3770  CA  PHE X 233      97.810  89.390  51.340  1.00  0.00            
ATOM   3771  HA  PHE X 233      98.600  89.260  52.080  1.00  0.00            
ATOM   3772  CB  PHE X 233      98.320  90.430  50.340  1.00  0.00            
ATOM   3773  HB2 PHE X 233      99.160  89.920  49.870  1.00  0.00            
ATOM   3774  HB3 PHE X 233      97.600  90.730  49.570  1.00  0.00            
ATOM   3775  CG  PHE X 233      98.860  91.720  50.920  1.00  0.00            
ATOM   3776  CD1 PHE X 233      98.190  92.940  50.740  1.00  0.00            
ATOM   3777  HD1 PHE X 233      97.320  92.950  50.100  1.00  0.00            
ATOM   3778  CE1 PHE X 233      98.710  94.140  51.240  1.00  0.00            
ATOM   3779  HE1 PHE X 233      98.190  95.080  51.090  1.00  0.00            
ATOM   3780  CZ  PHE X 233      99.910  94.100  51.950  1.00  0.00            
ATOM   3781  HZ  PHE X 233     100.290  95.080  52.220  1.00  0.00            
ATOM   3782  CE2 PHE X 233     100.590  92.890  52.140  1.00  0.00            
ATOM   3783  HE2 PHE X 233     101.480  92.810  52.750  1.00  0.00            
ATOM   3784  CD2 PHE X 233     100.000  91.690  51.720  1.00  0.00            
ATOM   3785  HD2 PHE X 233     100.600  90.800  51.900  1.00  0.00            
ATOM   3786  C   PHE X 233      96.640  89.970  52.120  1.00  0.00            
ATOM   3787  O   PHE X 233      96.780  90.370  53.260  1.00  0.00            
ATOM   3788  N   MET X 234      95.390  89.780  51.580  1.00  0.00            
ATOM   3789  H   MET X 234      95.300  89.170  50.770  1.00  0.00            
ATOM   3790  CA  MET X 234      94.130  90.230  52.140  1.00  0.00            
ATOM   3791  HA  MET X 234      94.180  91.270  52.440  1.00  0.00            
ATOM   3792  CB  MET X 234      93.070  90.210  51.040  1.00  0.00            
ATOM   3793  HB2 MET X 234      93.210  89.250  50.520  1.00  0.00            
ATOM   3794  HB3 MET X 234      92.100  90.240  51.520  1.00  0.00            
ATOM   3795  CG  MET X 234      93.250  91.280  49.970  1.00  0.00            
ATOM   3796  HG2 MET X 234      94.250  91.310  49.540  1.00  0.00            
ATOM   3797  HG3 MET X 234      92.490  90.990  49.240  1.00  0.00            
ATOM   3798  SD  MET X 234      92.710  92.950  50.420  1.00  0.00            
ATOM   3799  CE  MET X 234      93.060  93.810  48.860  1.00  0.00            
ATOM   3800  HE1 MET X 234      93.680  93.170  48.220  1.00  0.00            
ATOM   3801  HE2 MET X 234      92.090  93.880  48.340  1.00  0.00            
ATOM   3802  HE3 MET X 234      93.470  94.820  48.930  1.00  0.00            
ATOM   3803  C   MET X 234      93.780  89.440  53.390  1.00  0.00            
ATOM   3804  O   MET X 234      93.060  89.850  54.280  1.00  0.00            
ATOM   3805  N   GLU X 235      94.290  88.160  53.450  1.00  0.00            
ATOM   3806  H   GLU X 235      94.980  88.010  52.730  1.00  0.00            
ATOM   3807  CA  GLU X 235      93.980  87.110  54.410  1.00  0.00            
ATOM   3808  HA  GLU X 235      92.980  87.360  54.760  1.00  0.00            
ATOM   3809  CB  GLU X 235      93.990  85.740  53.750  1.00  0.00            
ATOM   3810  HB2 GLU X 235      93.120  85.720  53.100  1.00  0.00            
ATOM   3811  HB3 GLU X 235      94.850  85.680  53.080  1.00  0.00            
ATOM   3812  CG  GLU X 235      93.750  84.450  54.540  1.00  0.00            
ATOM   3813  HG2 GLU X 235      93.610  83.610  53.860  1.00  0.00            
ATOM   3814  HG3 GLU X 235      94.700  84.370  55.080  1.00  0.00            
ATOM   3815  CD  GLU X 235      92.600  84.510  55.530  1.00  0.00            
ATOM   3816  OE1 GLU X 235      91.540  85.110  55.230  1.00  0.00            
ATOM   3817  OE2 GLU X 235      92.650  84.090  56.700  1.00  0.00            
ATOM   3818  C   GLU X 235      95.020  87.140  55.520  1.00  0.00            
ATOM   3819  O   GLU X 235      94.680  87.100  56.690  1.00  0.00            
ATOM   3820  N   ASP X 236      96.340  87.310  55.170  1.00  0.00            
ATOM   3821  H   ASP X 236      96.440  87.310  54.160  1.00  0.00            
ATOM   3822  CA  ASP X 236      97.220  87.970  56.110  1.00  0.00            
ATOM   3823  HA  ASP X 236      97.360  87.250  56.910  1.00  0.00            
ATOM   3824  CB  ASP X 236      98.580  88.340  55.510  1.00  0.00            
ATOM   3825  HB2 ASP X 236      98.430  89.070  54.720  1.00  0.00            
ATOM   3826  HB3 ASP X 236      99.130  88.950  56.240  1.00  0.00            
ATOM   3827  CG  ASP X 236      99.430  87.190  55.000  1.00  0.00            
ATOM   3828  OD1 ASP X 236     100.480  87.440  54.380  1.00  0.00            
ATOM   3829  OD2 ASP X 236      99.140  86.020  55.340  1.00  0.00            
ATOM   3830  C   ASP X 236      96.680  89.230  56.760  1.00  0.00            
ATOM   3831  O   ASP X 236      96.470  89.250  57.960  1.00  0.00            
ATOM   3832  N   ARG X 237      96.260  90.290  55.990  1.00  0.00            
ATOM   3833  H   ARG X 237      96.440  90.250  54.990  1.00  0.00            
ATOM   3834  CA  ARG X 237      95.740  91.520  56.570  1.00  0.00            
ATOM   3835  HA  ARG X 237      96.560  91.910  57.170  1.00  0.00            
ATOM   3836  CB  ARG X 237      95.690  92.530  55.430  1.00  0.00            
ATOM   3837  HB2 ARG X 237      95.250  92.100  54.540  1.00  0.00            
ATOM   3838  HB3 ARG X 237      95.080  93.380  55.740  1.00  0.00            
ATOM   3839  CG  ARG X 237      97.070  93.130  55.150  1.00  0.00            
ATOM   3840  HG2 ARG X 237      97.370  93.690  56.030  1.00  0.00            
ATOM   3841  HG3 ARG X 237      97.800  92.370  54.880  1.00  0.00            
ATOM   3842  CD  ARG X 237      97.130  94.050  53.930  1.00  0.00            
ATOM   3843  HD2 ARG X 237      98.170  94.310  53.710  1.00  0.00            
ATOM   3844  HD3 ARG X 237      96.900  93.500  53.020  1.00  0.00            
ATOM   3845  NE  ARG X 237      96.230  95.180  54.120  1.00  0.00            
ATOM   3846  HE  ARG X 237      95.310  95.170  53.710  1.00  0.00            
ATOM   3847  CZ  ARG X 237      96.570  96.320  54.750  1.00  0.00            
ATOM   3848  NH1 ARG X 237      97.750  96.540  55.350  1.00  0.00            
ATOM   3849 1HH1 ARG X 237      98.450  95.820  55.380  1.00  0.00            
ATOM   3850 2HH1 ARG X 237      97.830  97.440  55.790  1.00  0.00            
ATOM   3851  NH2 ARG X 237      95.740  97.370  54.780  1.00  0.00            
ATOM   3852 1HH2 ARG X 237      94.810  97.350  54.390  1.00  0.00            
ATOM   3853 2HH2 ARG X 237      96.100  98.280  55.030  1.00  0.00            
ATOM   3854  C   ARG X 237      94.460  91.410  57.380  1.00  0.00            
ATOM   3855  O   ARG X 237      94.370  91.990  58.450  1.00  0.00            
ATOM   3856  N   ARG X 238      93.540  90.420  57.090  1.00  0.00            
ATOM   3857  H   ARG X 238      93.730  89.820  56.290  1.00  0.00            
ATOM   3858  CA  ARG X 238      92.410  90.060  57.910  1.00  0.00            
ATOM   3859  HA  ARG X 238      91.860  91.000  58.000  1.00  0.00            
ATOM   3860  CB  ARG X 238      91.590  88.990  57.200  1.00  0.00            
ATOM   3861  HB2 ARG X 238      91.460  89.300  56.170  1.00  0.00            
ATOM   3862  HB3 ARG X 238      92.170  88.070  57.330  1.00  0.00            
ATOM   3863  CG  ARG X 238      90.200  88.860  57.800  1.00  0.00            
ATOM   3864  HG2 ARG X 238      90.250  88.570  58.850  1.00  0.00            
ATOM   3865  HG3 ARG X 238      89.590  89.740  57.600  1.00  0.00            
ATOM   3866  CD  ARG X 238      89.380  87.770  57.110  1.00  0.00            
ATOM   3867  HD2 ARG X 238      88.340  87.710  57.440  1.00  0.00            
ATOM   3868  HD3 ARG X 238      89.140  88.010  56.080  1.00  0.00            
ATOM   3869  NE  ARG X 238      90.080  86.510  57.370  1.00  0.00            
ATOM   3870  HE  ARG X 238      90.790  86.060  56.810  1.00  0.00            
ATOM   3871  CZ  ARG X 238      89.810  85.630  58.350  1.00  0.00            
ATOM   3872  NH1 ARG X 238      88.940  85.910  59.330  1.00  0.00            
ATOM   3873 1HH1 ARG X 238      88.380  86.740  59.240  1.00  0.00            
ATOM   3874 2HH1 ARG X 238      88.660  85.240  60.040  1.00  0.00            
ATOM   3875  NH2 ARG X 238      90.370  84.410  58.320  1.00  0.00            
ATOM   3876 1HH2 ARG X 238      91.240  84.240  57.840  1.00  0.00            
ATOM   3877 2HH2 ARG X 238      89.950  83.610  58.780  1.00  0.00            
ATOM   3878  C   ARG X 238      92.760  89.620  59.330  1.00  0.00            
ATOM   3879  O   ARG X 238      92.220  90.110  60.300  1.00  0.00            
ATOM   3880  N   GLN X 239      93.750  88.670  59.440  1.00  0.00            
ATOM   3881  H   GLN X 239      94.220  88.450  58.570  1.00  0.00            
ATOM   3882  CA  GLN X 239      94.250  88.330  60.760  1.00  0.00            
ATOM   3883  HA  GLN X 239      93.360  88.100  61.350  1.00  0.00            
ATOM   3884  CB  GLN X 239      94.940  86.960  60.720  1.00  0.00            
ATOM   3885  HB2 GLN X 239      94.150  86.220  60.630  1.00  0.00            
ATOM   3886  HB3 GLN X 239      95.640  87.130  59.910  1.00  0.00            
ATOM   3887  CG  GLN X 239      95.790  86.440  61.870  1.00  0.00            
ATOM   3888  HG2 GLN X 239      96.110  85.510  61.390  1.00  0.00            
ATOM   3889  HG3 GLN X 239      96.650  87.060  62.140  1.00  0.00            
ATOM   3890  CD  GLN X 239      95.070  86.000  63.140  1.00  0.00            
ATOM   3891  OE1 GLN X 239      93.940  86.420  63.330  1.00  0.00            
ATOM   3892  NE2 GLN X 239      95.730  85.250  64.090  1.00  0.00            
ATOM   3893 1HE2 GLN X 239      96.710  85.030  63.940  1.00  0.00            
ATOM   3894 2HE2 GLN X 239      95.160  85.100  64.900  1.00  0.00            
ATOM   3895  C   GLN X 239      95.070  89.330  61.550  1.00  0.00            
ATOM   3896  O   GLN X 239      94.880  89.440  62.750  1.00  0.00            
ATOM   3897  N   ARG X 240      95.890  90.220  60.880  1.00  0.00            
ATOM   3898  H   ARG X 240      95.900  90.220  59.870  1.00  0.00            
ATOM   3899  CA  ARG X 240      96.720  91.300  61.350  1.00  0.00            
ATOM   3900  HA  ARG X 240      97.410  90.890  62.090  1.00  0.00            
ATOM   3901  CB  ARG X 240      97.620  91.740  60.200  1.00  0.00            
ATOM   3902  HB2 ARG X 240      98.030  90.900  59.640  1.00  0.00            
ATOM   3903  HB3 ARG X 240      97.030  92.380  59.540  1.00  0.00            
ATOM   3904  CG  ARG X 240      98.730  92.680  60.650  1.00  0.00            
ATOM   3905  HG2 ARG X 240      98.490  93.740  60.590  1.00  0.00            
ATOM   3906  HG3 ARG X 240      98.970  92.470  61.690  1.00  0.00            
ATOM   3907  CD  ARG X 240      99.950  92.490  59.750  1.00  0.00            
ATOM   3908  HD2 ARG X 240     100.790  93.120  60.030  1.00  0.00            
ATOM   3909  HD3 ARG X 240     100.280  91.460  59.930  1.00  0.00            
ATOM   3910  NE  ARG X 240      99.760  92.690  58.310  1.00  0.00            
ATOM   3911  HE  ARG X 240      99.330  93.570  58.070  1.00  0.00            
ATOM   3912  CZ  ARG X 240     100.150  91.890  57.310  1.00  0.00            
ATOM   3913  NH1 ARG X 240     100.490  90.600  57.460  1.00  0.00            
ATOM   3914 1HH1 ARG X 240     100.400  90.090  58.320  1.00  0.00            
ATOM   3915 2HH1 ARG X 240     100.750  90.050  56.660  1.00  0.00            
ATOM   3916  NH2 ARG X 240     100.100  92.280  56.030  1.00  0.00            
ATOM   3917 1HH2 ARG X 240     100.040  93.270  55.840  1.00  0.00            
ATOM   3918 2HH2 ARG X 240     100.470  91.680  55.300  1.00  0.00            
ATOM   3919  C   ARG X 240      95.900  92.390  62.030  1.00  0.00            
ATOM   3920  O   ARG X 240      96.180  92.870  63.120  1.00  0.00            
ATOM   3921  N   LYS X 241      94.800  92.810  61.320  1.00  0.00            
ATOM   3922  H   LYS X 241      94.870  92.530  60.350  1.00  0.00            
ATOM   3923  CA  LYS X 241      93.760  93.720  61.760  1.00  0.00            
ATOM   3924  HA  LYS X 241      94.170  94.660  62.130  1.00  0.00            
ATOM   3925  CB  LYS X 241      92.900  94.020  60.530  1.00  0.00            
ATOM   3926  HB2 LYS X 241      92.710  93.150  59.900  1.00  0.00            
ATOM   3927  HB3 LYS X 241      91.880  94.360  60.690  1.00  0.00            
ATOM   3928  CG  LYS X 241      93.510  95.020  59.570  1.00  0.00            
ATOM   3929  HG2 LYS X 241      93.630  95.980  60.070  1.00  0.00            
ATOM   3930  HG3 LYS X 241      94.560  94.750  59.430  1.00  0.00            
ATOM   3931  CD  LYS X 241      92.840  95.180  58.200  1.00  0.00            
ATOM   3932  HD2 LYS X 241      92.820  94.190  57.740  1.00  0.00            
ATOM   3933  HD3 LYS X 241      91.800  95.470  58.310  1.00  0.00            
ATOM   3934  CE  LYS X 241      93.530  96.100  57.200  1.00  0.00            
ATOM   3935  HE2 LYS X 241      94.560  95.800  57.020  1.00  0.00            
ATOM   3936  HE3 LYS X 241      93.040  96.160  56.220  1.00  0.00            
ATOM   3937  NZ  LYS X 241      93.600  97.520  57.580  1.00  0.00            
ATOM   3938  HZ1 LYS X 241      92.670  97.900  57.550  1.00  0.00            
ATOM   3939  HZ2 LYS X 241      94.000  97.620  58.500  1.00  0.00            
ATOM   3940  HZ3 LYS X 241      94.050  98.140  56.920  1.00  0.00            
ATOM   3941  C   LYS X 241      93.060  93.070  62.940  1.00  0.00            
ATOM   3942  O   LYS X 241      92.780  93.750  63.910  1.00  0.00            
ATOM   3943  N   LEU X 242      92.850  91.710  63.030  1.00  0.00            
ATOM   3944  H   LEU X 242      92.810  91.160  62.180  1.00  0.00            
ATOM   3945  CA  LEU X 242      92.120  91.140  64.150  1.00  0.00            
ATOM   3946  HA  LEU X 242      91.210  91.720  64.310  1.00  0.00            
ATOM   3947  CB  LEU X 242      91.700  89.750  63.690  1.00  0.00            
ATOM   3948  HB2 LEU X 242      92.410  89.310  62.980  1.00  0.00            
ATOM   3949  HB3 LEU X 242      91.570  89.000  64.470  1.00  0.00            
ATOM   3950  CG  LEU X 242      90.370  89.710  62.930  1.00  0.00            
ATOM   3951  HG  LEU X 242      90.420  90.480  62.160  1.00  0.00            
ATOM   3952  CD1 LEU X 242      90.180  88.320  62.340  1.00  0.00            
ATOM   3953 1HD1 LEU X 242      89.200  88.180  61.860  1.00  0.00            
ATOM   3954 2HD1 LEU X 242      90.980  88.080  61.630  1.00  0.00            
ATOM   3955 3HD1 LEU X 242      90.240  87.630  63.190  1.00  0.00            
ATOM   3956  CD2 LEU X 242      89.270  89.960  63.960  1.00  0.00            
ATOM   3957 1HD2 LEU X 242      88.310  89.900  63.450  1.00  0.00            
ATOM   3958 2HD2 LEU X 242      89.190  89.160  64.720  1.00  0.00            
ATOM   3959 3HD2 LEU X 242      89.360  90.970  64.370  1.00  0.00            
ATOM   3960  C   LEU X 242      92.830  91.170  65.490  1.00  0.00            
ATOM   3961  O   LEU X 242      92.310  91.500  66.550  1.00  0.00            
ATOM   3962  N   LEU X 243      94.190  90.970  65.440  1.00  0.00            
ATOM   3963  H   LEU X 243      94.460  90.480  64.590  1.00  0.00            
ATOM   3964  CA  LEU X 243      95.130  91.080  66.530  1.00  0.00            
ATOM   3965  HA  LEU X 243      94.620  90.590  67.360  1.00  0.00            
ATOM   3966  CB  LEU X 243      96.370  90.230  66.260  1.00  0.00            
ATOM   3967  HB2 LEU X 243      96.820  90.590  65.340  1.00  0.00            
ATOM   3968  HB3 LEU X 243      97.090  90.410  67.050  1.00  0.00            
ATOM   3969  CG  LEU X 243      96.190  88.710  66.180  1.00  0.00            
ATOM   3970  HG  LEU X 243      95.590  88.500  65.300  1.00  0.00            
ATOM   3971  CD1 LEU X 243      97.490  87.970  65.890  1.00  0.00            
ATOM   3972 1HD1 LEU X 243      97.350  86.880  65.880  1.00  0.00            
ATOM   3973 2HD1 LEU X 243      97.790  88.220  64.860  1.00  0.00            
ATOM   3974 3HD1 LEU X 243      98.280  88.250  66.600  1.00  0.00            
ATOM   3975  CD2 LEU X 243      95.590  88.140  67.460  1.00  0.00            
ATOM   3976 1HD2 LEU X 243      95.870  87.090  67.630  1.00  0.00            
ATOM   3977 2HD2 LEU X 243      95.920  88.700  68.340  1.00  0.00            
ATOM   3978 3HD2 LEU X 243      94.500  88.220  67.440  1.00  0.00            
ATOM   3979  C   LEU X 243      95.500  92.510  66.860  1.00  0.00            
ATOM   3980  O   LEU X 243      96.020  92.780  67.930  1.00  0.00            
ATOM   3981  N   GLY X 244      95.090  93.540  66.040  1.00  0.00            
ATOM   3982  H   GLY X 244      94.490  93.200  65.300  1.00  0.00            
ATOM   3983  CA  GLY X 244      95.340  94.960  66.240  1.00  0.00            
ATOM   3984  HA2 GLY X 244      94.760  95.530  65.520  1.00  0.00            
ATOM   3985  HA3 GLY X 244      95.150  95.210  67.290  1.00  0.00            
ATOM   3986  C   GLY X 244      96.820  95.260  66.040  1.00  0.00            
ATOM   3987  O   GLY X 244      97.310  96.160  66.700  1.00  0.00            
ATOM   3988  N   LEU X 245      97.550  94.350  65.310  1.00  0.00            
ATOM   3989  H   LEU X 245      97.000  93.760  64.690  1.00  0.00            
ATOM   3990  CA  LEU X 245      98.980  94.520  65.140  1.00  0.00            
ATOM   3991  HA  LEU X 245      99.380  94.950  66.060  1.00  0.00            
ATOM   3992  CB  LEU X 245      99.560  93.110  65.010  1.00  0.00            
ATOM   3993  HB2 LEU X 245      99.070  92.630  64.160  1.00  0.00            
ATOM   3994  HB3 LEU X 245     100.620  93.270  64.840  1.00  0.00            
ATOM   3995  CG  LEU X 245      99.450  92.180  66.210  1.00  0.00            
ATOM   3996  HG  LEU X 245      98.420  91.850  66.270  1.00  0.00            
ATOM   3997  CD1 LEU X 245     100.350  90.980  65.960  1.00  0.00            
ATOM   3998 1HD1 LEU X 245     100.360  90.210  66.740  1.00  0.00            
ATOM   3999 2HD1 LEU X 245     100.000  90.550  65.010  1.00  0.00            
ATOM   4000 3HD1 LEU X 245     101.370  91.330  65.750  1.00  0.00            
ATOM   4001  CD2 LEU X 245      99.890  92.760  67.560  1.00  0.00            
ATOM   4002 1HD2 LEU X 245      99.780  92.020  68.360  1.00  0.00            
ATOM   4003 2HD2 LEU X 245     100.950  93.010  67.520  1.00  0.00            
ATOM   4004 3HD2 LEU X 245      99.350  93.670  67.860  1.00  0.00            
ATOM   4005  C   LEU X 245      99.310  95.510  64.040  1.00  0.00            
ATOM   4006  O   LEU X 245      98.460  95.700  63.180  1.00  0.00            
ATOM   4007  N   PRO X 246     100.550  96.080  63.910  1.00  0.00            
ATOM   4008  CD  PRO X 246     101.680  96.000  64.830  1.00  0.00            
ATOM   4009  HD2 PRO X 246     102.150  95.020  65.000  1.00  0.00            
ATOM   4010  HD3 PRO X 246     101.410  96.450  65.800  1.00  0.00            
ATOM   4011  CG  PRO X 246     102.650  97.020  64.210  1.00  0.00            
ATOM   4012  HG2 PRO X 246     103.260  96.420  63.520  1.00  0.00            
ATOM   4013  HG3 PRO X 246     103.340  97.520  64.910  1.00  0.00            
ATOM   4014  CB  PRO X 246     101.820  97.980  63.340  1.00  0.00            
ATOM   4015  HB2 PRO X 246     102.360  98.350  62.460  1.00  0.00            
ATOM   4016  HB3 PRO X 246     101.360  98.740  63.970  1.00  0.00            
ATOM   4017  CA  PRO X 246     100.750  97.020  62.820  1.00  0.00            
ATOM   4018  HA  PRO X 246      99.830  97.600  62.690  1.00  0.00            
ATOM   4019  C   PRO X 246     101.060  96.330  61.510  1.00  0.00            
ATOM   4020  O   PRO X 246     101.140  95.110  61.450  1.00  0.00            
ATOM   4021  N   GLU X 247     101.270  97.080  60.370  1.00  0.00            
ATOM   4022  H   GLU X 247     101.370  98.060  60.590  1.00  0.00            
ATOM   4023  CA  GLU X 247     101.710  96.560  59.090  1.00  0.00            
ATOM   4024  HA  GLU X 247     101.640  95.470  59.090  1.00  0.00            
ATOM   4025  CB  GLU X 247     100.680  97.130  58.120  1.00  0.00            
ATOM   4026  HB2 GLU X 247      99.690  96.710  58.310  1.00  0.00            
ATOM   4027  HB3 GLU X 247     100.690  98.220  58.090  1.00  0.00            
ATOM   4028  CG  GLU X 247     101.010  96.930  56.650  1.00  0.00            
ATOM   4029  HG2 GLU X 247     100.420  97.590  56.020  1.00  0.00            
ATOM   4030  HG3 GLU X 247     102.050  97.190  56.480  1.00  0.00            
ATOM   4031  CD  GLU X 247     100.880  95.460  56.260  1.00  0.00            
ATOM   4032  OE1 GLU X 247      99.770  94.970  55.930  1.00  0.00            
ATOM   4033  OE2 GLU X 247     101.910  94.780  56.390  1.00  0.00            
ATOM   4034  C   GLU X 247     103.140  97.010  58.790  1.00  0.00            
ATOM   4035  O   GLU X 247     103.490  98.050  59.310  1.00  0.00            
ATOM   4036  N   ASP X 248     103.890  96.210  57.960  1.00  0.00            
ATOM   4037  H   ASP X 248     103.530  95.340  57.580  1.00  0.00            
ATOM   4038  CA  ASP X 248     105.270  96.510  57.630  1.00  0.00            
ATOM   4039  HA  ASP X 248     105.640  96.910  58.570  1.00  0.00            
ATOM   4040  CB  ASP X 248     105.910  95.200  57.170  1.00  0.00            
ATOM   4041  HB2 ASP X 248     105.610  94.380  57.820  1.00  0.00            
ATOM   4042  HB3 ASP X 248     105.480  94.910  56.210  1.00  0.00            
ATOM   4043  CG  ASP X 248     107.430  95.240  57.090  1.00  0.00            
ATOM   4044  OD1 ASP X 248     108.000  94.510  56.260  1.00  0.00            
ATOM   4045  OD2 ASP X 248     108.140  96.060  57.720  1.00  0.00            
ATOM   4046  C   ASP X 248     105.410  97.610  56.600  1.00  0.00            
ATOM   4047  O   ASP X 248     104.530  97.810  55.780  1.00  0.00            
ATOM   4048  N   TYR X 249     106.540  98.400  56.520  1.00  0.00            
ATOM   4049  H   TYR X 249     107.320  98.180  57.130  1.00  0.00            
ATOM   4050  CA  TYR X 249     106.640  99.580  55.680  1.00  0.00            
ATOM   4051  HA  TYR X 249     106.160  99.450  54.710  1.00  0.00            
ATOM   4052  CB  TYR X 249     105.950 100.720  56.430  1.00  0.00            
ATOM   4053  HB2 TYR X 249     105.760 101.560  55.760  1.00  0.00            
ATOM   4054  HB3 TYR X 249     104.950 100.310  56.630  1.00  0.00            
ATOM   4055  CG  TYR X 249     106.650 101.190  57.680  1.00  0.00            
ATOM   4056  CD1 TYR X 249     107.510 102.290  57.680  1.00  0.00            
ATOM   4057  HD1 TYR X 249     107.640 102.830  56.740  1.00  0.00            
ATOM   4058  CE1 TYR X 249     108.170 102.710  58.840  1.00  0.00            
ATOM   4059  HE1 TYR X 249     108.750 103.630  58.790  1.00  0.00            
ATOM   4060  CZ  TYR X 249     107.930 102.000  60.020  1.00  0.00            
ATOM   4061  OH  TYR X 249     108.550 102.380  61.170  1.00  0.00            
ATOM   4062  HH  TYR X 249     109.110 103.160  61.080  1.00  0.00            
ATOM   4063  CE2 TYR X 249     107.090 100.870  60.030  1.00  0.00            
ATOM   4064  HE2 TYR X 249     106.830 100.370  60.970  1.00  0.00            
ATOM   4065  CD2 TYR X 249     106.440 100.470  58.870  1.00  0.00            
ATOM   4066  HD2 TYR X 249     105.780  99.610  58.970  1.00  0.00            
ATOM   4067  C   TYR X 249     108.110  99.860  55.410  1.00  0.00            
ATOM   4068  O   TYR X 249     108.920  99.420  56.210  1.00  0.00            
ATOM   4069  N   LEU X 250     108.410 100.720  54.380  1.00  0.00            
ATOM   4070  H   LEU X 250     107.640 101.010  53.780  1.00  0.00            
ATOM   4071  CA  LEU X 250     109.760 101.110  54.030  1.00  0.00            
ATOM   4072  HA  LEU X 250     110.510 100.530  54.570  1.00  0.00            
ATOM   4073  CB  LEU X 250     109.960 100.790  52.550  1.00  0.00            
ATOM   4074  HB2 LEU X 250     109.170 101.400  52.110  1.00  0.00            
ATOM   4075  HB3 LEU X 250     110.870 101.190  52.110  1.00  0.00            
ATOM   4076  CG  LEU X 250     109.880  99.360  52.050  1.00  0.00            
ATOM   4077  HG  LEU X 250     108.940  98.920  52.360  1.00  0.00            
ATOM   4078  CD1 LEU X 250     110.040  99.180  50.540  1.00  0.00            
ATOM   4079 1HD1 LEU X 250     109.130  99.560  50.070  1.00  0.00            
ATOM   4080 2HD1 LEU X 250     110.950  99.720  50.250  1.00  0.00            
ATOM   4081 3HD1 LEU X 250     110.170  98.100  50.360  1.00  0.00            
ATOM   4082  CD2 LEU X 250     110.920  98.510  52.780  1.00  0.00            
ATOM   4083 1HD2 LEU X 250     111.180  97.560  52.290  1.00  0.00            
ATOM   4084 2HD2 LEU X 250     111.900  98.990  52.950  1.00  0.00            
ATOM   4085 3HD2 LEU X 250     110.500  98.350  53.780  1.00  0.00            
ATOM   4086  C   LEU X 250     109.940 102.600  54.330  1.00  0.00            
ATOM   4087  O   LEU X 250     109.020 103.320  54.660  1.00  0.00            
ATOM   4088  N   TYR X 251     111.210 103.070  54.090  1.00  0.00            
ATOM   4089  H   TYR X 251     111.820 102.350  53.720  1.00  0.00            
ATOM   4090  CA  TYR X 251     111.740 104.420  54.210  1.00  0.00            
ATOM   4091  HA  TYR X 251     112.780 104.320  53.910  1.00  0.00            
ATOM   4092  CB  TYR X 251     111.240 105.280  53.040  1.00  0.00            
ATOM   4093  HB2 TYR X 251     110.280 105.750  53.310  1.00  0.00            
ATOM   4094  HB3 TYR X 251     111.930 106.120  53.000  1.00  0.00            
ATOM   4095  CG  TYR X 251     111.070 104.620  51.700  1.00  0.00            
ATOM   4096  CD1 TYR X 251     112.100 104.630  50.750  1.00  0.00            
ATOM   4097  HD1 TYR X 251     113.010 105.160  50.990  1.00  0.00            
ATOM   4098  CE1 TYR X 251     111.750 104.280  49.440  1.00  0.00            
ATOM   4099  HE1 TYR X 251     112.460 104.530  48.660  1.00  0.00            
ATOM   4100  CZ  TYR X 251     110.490 103.740  49.110  1.00  0.00            
ATOM   4101  OH  TYR X 251     110.150 103.370  47.840  1.00  0.00            
ATOM   4102  HH  TYR X 251     110.690 103.820  47.190  1.00  0.00            
ATOM   4103  CE2 TYR X 251     109.540 103.590  50.140  1.00  0.00            
ATOM   4104  HE2 TYR X 251     108.570 103.180  49.880  1.00  0.00            
ATOM   4105  CD2 TYR X 251     109.820 104.030  51.440  1.00  0.00            
ATOM   4106  HD2 TYR X 251     109.080 103.910  52.220  1.00  0.00            
ATOM   4107  C   TYR X 251     111.710 105.090  55.570  1.00  0.00            
ATOM   4108  O   TYR X 251     112.090 106.240  55.690  1.00  0.00            
ATOM   4109  N   GLY X 252     111.370 104.280  56.630  1.00  0.00            
ATOM   4110  H   GLY X 252     111.100 103.320  56.460  1.00  0.00            
ATOM   4111  CA  GLY X 252     111.560 104.700  58.010  1.00  0.00            
ATOM   4112  HA2 GLY X 252     111.250 105.740  58.140  1.00  0.00            
ATOM   4113  HA3 GLY X 252     110.820 104.120  58.560  1.00  0.00            
ATOM   4114  C   GLY X 252     112.970 104.490  58.550  1.00  0.00            
ATOM   4115  O   GLY X 252     113.460 105.410  59.180  1.00  0.00            
ATOM   4116  N   GLN X 253     113.560 103.270  58.340  1.00  0.00            
ATOM   4117  H   GLN X 253     112.890 102.570  58.050  1.00  0.00            
ATOM   4118  CA  GLN X 253     114.980 103.000  58.420  1.00  0.00            
ATOM   4119  HA  GLN X 253     115.300 103.660  59.220  1.00  0.00            
ATOM   4120  CB  GLN X 253     115.240 101.530  58.750  1.00  0.00            
ATOM   4121  HB2 GLN X 253     114.570 101.200  59.550  1.00  0.00            
ATOM   4122  HB3 GLN X 253     115.110 100.880  57.880  1.00  0.00            
ATOM   4123  CG  GLN X 253     116.660 101.150  59.140  1.00  0.00            
ATOM   4124  HG2 GLN X 253     116.650 100.060  59.090  1.00  0.00            
ATOM   4125  HG3 GLN X 253     117.470 101.520  58.500  1.00  0.00            
ATOM   4126  CD  GLN X 253     117.150 101.440  60.560  1.00  0.00            
ATOM   4127  OE1 GLN X 253     116.350 101.570  61.470  1.00  0.00            
ATOM   4128  NE2 GLN X 253     118.480 101.710  60.770  1.00  0.00            
ATOM   4129 1HE2 GLN X 253     119.170 101.500  60.070  1.00  0.00            
ATOM   4130 2HE2 GLN X 253     118.790 102.130  61.640  1.00  0.00            
ATOM   4131  C   GLN X 253     115.660 103.460  57.140  1.00  0.00            
ATOM   4132  O   GLN X 253     115.100 103.330  56.070  1.00  0.00            
ATOM   4133  N   THR X 254     116.890 104.080  57.260  1.00  0.00            
ATOM   4134  H   THR X 254     117.300 104.200  58.180  1.00  0.00            
ATOM   4135  CA  THR X 254     117.790 104.370  56.170  1.00  0.00            
ATOM   4136  HA  THR X 254     117.240 104.820  55.340  1.00  0.00            
ATOM   4137  CB  THR X 254     118.930 105.250  56.690  1.00  0.00            
ATOM   4138  HB  THR X 254     119.480 104.840  57.540  1.00  0.00            
ATOM   4139  CG2 THR X 254     119.870 105.780  55.610  1.00  0.00            
ATOM   4140 1HG2 THR X 254     120.550 106.480  56.110  1.00  0.00            
ATOM   4141 2HG2 THR X 254     120.540 104.970  55.280  1.00  0.00            
ATOM   4142 3HG2 THR X 254     119.290 106.240  54.810  1.00  0.00            
ATOM   4143  OG1 THR X 254     118.330 106.430  57.180  1.00  0.00            
ATOM   4144  HG1 THR X 254     117.600 106.290  57.790  1.00  0.00            
ATOM   4145  C   THR X 254     118.350 103.140  55.470  1.00  0.00            
ATOM   4146  O   THR X 254     118.650 102.100  56.020  1.00  0.00            
ATOM   4147  N   THR X 255     118.670 103.350  54.140  1.00  0.00            
ATOM   4148  H   THR X 255     118.190 104.110  53.670  1.00  0.00            
ATOM   4149  CA  THR X 255     119.030 102.270  53.240  1.00  0.00            
ATOM   4150  HA  THR X 255     119.450 101.440  53.810  1.00  0.00            
ATOM   4151  CB  THR X 255     117.740 101.780  52.590  1.00  0.00            
ATOM   4152  HB  THR X 255     118.010 101.080  51.800  1.00  0.00            
ATOM   4153  CG2 THR X 255     116.820 100.980  53.510  1.00  0.00            
ATOM   4154 1HG2 THR X 255     117.370 100.160  53.980  1.00  0.00            
ATOM   4155 2HG2 THR X 255     116.390 101.690  54.220  1.00  0.00            
ATOM   4156 3HG2 THR X 255     116.040 100.510  52.900  1.00  0.00            
ATOM   4157  OG1 THR X 255     116.950 102.810  52.050  1.00  0.00            
ATOM   4158  HG1 THR X 255     116.260 102.420  51.500  1.00  0.00            
ATOM   4159  C   THR X 255     119.980 102.710  52.130  1.00  0.00            
ATOM   4160  O   THR X 255     119.800 103.760  51.550  1.00  0.00            
ATOM   4161  N   THR X 256     120.970 101.890  51.640  1.00  0.00            
ATOM   4162  H   THR X 256     120.910 100.980  52.060  1.00  0.00            
ATOM   4163  CA  THR X 256     121.870 102.140  50.520  1.00  0.00            
ATOM   4164  HA  THR X 256     121.860 103.160  50.140  1.00  0.00            
ATOM   4165  CB  THR X 256     123.330 101.820  50.820  1.00  0.00            
ATOM   4166  HB  THR X 256     123.920 102.000  49.930  1.00  0.00            
ATOM   4167  CG2 THR X 256     123.840 102.600  52.030  1.00  0.00            
ATOM   4168 1HG2 THR X 256     123.750 103.690  51.920  1.00  0.00            
ATOM   4169 2HG2 THR X 256     123.470 102.240  53.000  1.00  0.00            
ATOM   4170 3HG2 THR X 256     124.930 102.490  52.060  1.00  0.00            
ATOM   4171  OG1 THR X 256     123.470 100.440  51.090  1.00  0.00            
ATOM   4172  HG1 THR X 256     122.970 100.170  51.870  1.00  0.00            
ATOM   4173  C   THR X 256     121.330 101.390  49.310  1.00  0.00            
ATOM   4174  O   THR X 256     121.700 101.730  48.200  1.00  0.00            
ATOM   4175  N   TYR X 257     120.390 100.390  49.440  1.00  0.00            
ATOM   4176  H   TYR X 257     120.060 100.180  50.370  1.00  0.00            
ATOM   4177  CA  TYR X 257     119.800  99.590  48.390  1.00  0.00            
ATOM   4178  HA  TYR X 257     119.900 100.160  47.470  1.00  0.00            
ATOM   4179  CB  TYR X 257     120.660  98.340  48.230  1.00  0.00            
ATOM   4180  HB2 TYR X 257     120.420  97.880  47.260  1.00  0.00            
ATOM   4181  HB3 TYR X 257     121.710  98.630  48.270  1.00  0.00            
ATOM   4182  CG  TYR X 257     120.320  97.300  49.270  1.00  0.00            
ATOM   4183  CD1 TYR X 257     119.350  96.320  49.070  1.00  0.00            
ATOM   4184  HD1 TYR X 257     118.760  96.250  48.160  1.00  0.00            
ATOM   4185  CE1 TYR X 257     118.990  95.480  50.130  1.00  0.00            
ATOM   4186  HE1 TYR X 257     118.260  94.710  49.920  1.00  0.00            
ATOM   4187  CZ  TYR X 257     119.720  95.500  51.330  1.00  0.00            
ATOM   4188  OH  TYR X 257     119.300  94.660  52.330  1.00  0.00            
ATOM   4189  HH  TYR X 257     118.370  94.480  52.220  1.00  0.00            
ATOM   4190  CE2 TYR X 257     120.780  96.410  51.460  1.00  0.00            
ATOM   4191  HE2 TYR X 257     121.390  96.480  52.360  1.00  0.00            
ATOM   4192  CD2 TYR X 257     121.120  97.290  50.420  1.00  0.00            
ATOM   4193  HD2 TYR X 257     121.930  98.010  50.430  1.00  0.00            
ATOM   4194  C   TYR X 257     118.310  99.340  48.590  1.00  0.00            
ATOM   4195  O   TYR X 257     117.770  99.500  49.670  1.00  0.00            
ATOM   4196  N   LEU X 258     117.600  98.850  47.520  1.00  0.00            
ATOM   4197  H   LEU X 258     118.050  98.940  46.610  1.00  0.00            
ATOM   4198  CA  LEU X 258     116.260  98.290  47.510  1.00  0.00            
ATOM   4199  HA  LEU X 258     115.980  97.970  48.510  1.00  0.00            
ATOM   4200  CB  LEU X 258     115.310  99.350  46.940  1.00  0.00            
ATOM   4201  HB2 LEU X 258     115.860 100.050  46.320  1.00  0.00            
ATOM   4202  HB3 LEU X 258     114.600  98.840  46.290  1.00  0.00            
ATOM   4203  CG  LEU X 258     114.550 100.210  47.950  1.00  0.00            
ATOM   4204  HG  LEU X 258     115.280 100.710  48.580  1.00  0.00            
ATOM   4205  CD1 LEU X 258     113.820 101.270  47.130  1.00  0.00            
ATOM   4206 1HD1 LEU X 258     113.080 101.850  47.690  1.00  0.00            
ATOM   4207 2HD1 LEU X 258     114.630 101.920  46.770  1.00  0.00            
ATOM   4208 3HD1 LEU X 258     113.220 100.860  46.310  1.00  0.00            
ATOM   4209  CD2 LEU X 258     113.520  99.400  48.730  1.00  0.00            
ATOM   4210 1HD2 LEU X 258     113.040  98.680  48.060  1.00  0.00            
ATOM   4211 2HD2 LEU X 258     113.960  98.800  49.540  1.00  0.00            
ATOM   4212 3HD2 LEU X 258     112.790 100.070  49.200  1.00  0.00            
ATOM   4213  C   LEU X 258     116.300  97.020  46.680  1.00  0.00            
ATOM   4214  O   LEU X 258     116.590  97.040  45.500  1.00  0.00            
ATOM   4215  N   THR X 259     115.890  95.820  47.240  1.00  0.00            
ATOM   4216  H   THR X 259     115.510  95.810  48.180  1.00  0.00            
ATOM   4217  CA  THR X 259     115.790  94.610  46.450  1.00  0.00            
ATOM   4218  HA  THR X 259     116.600  94.560  45.720  1.00  0.00            
ATOM   4219  CB  THR X 259     115.810  93.460  47.460  1.00  0.00            
ATOM   4220  HB  THR X 259     115.020  93.570  48.200  1.00  0.00            
ATOM   4221  CG2 THR X 259     115.890  92.050  46.890  1.00  0.00            
ATOM   4222 1HG2 THR X 259     114.950  91.930  46.320  1.00  0.00            
ATOM   4223 2HG2 THR X 259     116.640  91.890  46.100  1.00  0.00            
ATOM   4224 3HG2 THR X 259     116.030  91.270  47.650  1.00  0.00            
ATOM   4225  OG1 THR X 259     117.140  93.560  47.910  1.00  0.00            
ATOM   4226  HG1 THR X 259     117.000  93.200  48.790  1.00  0.00            
ATOM   4227  C   THR X 259     114.460  94.520  45.710  1.00  0.00            
ATOM   4228  O   THR X 259     113.430  94.850  46.270  1.00  0.00            
ATOM   4229  N   TYR X 260     114.430  93.980  44.440  1.00  0.00            
ATOM   4230  H   TYR X 260     115.310  93.860  43.950  1.00  0.00            
ATOM   4231  CA  TYR X 260     113.260  93.900  43.600  1.00  0.00            
ATOM   4232  HA  TYR X 260     112.760  94.860  43.430  1.00  0.00            
ATOM   4233  CB  TYR X 260     113.690  93.400  42.230  1.00  0.00            
ATOM   4234  HB2 TYR X 260     114.260  92.480  42.420  1.00  0.00            
ATOM   4235  HB3 TYR X 260     112.770  93.120  41.690  1.00  0.00            
ATOM   4236  CG  TYR X 260     114.460  94.250  41.250  1.00  0.00            
ATOM   4237  CD1 TYR X 260     113.920  95.450  40.770  1.00  0.00            
ATOM   4238  HD1 TYR X 260     112.870  95.660  40.980  1.00  0.00            
ATOM   4239  CE1 TYR X 260     114.680  96.270  39.930  1.00  0.00            
ATOM   4240  HE1 TYR X 260     114.200  97.210  39.650  1.00  0.00            
ATOM   4241  CZ  TYR X 260     116.040  96.050  39.680  1.00  0.00            
ATOM   4242  OH  TYR X 260     116.800  96.940  38.980  1.00  0.00            
ATOM   4243  HH  TYR X 260     117.670  97.000  39.370  1.00  0.00            
ATOM   4244  CE2 TYR X 260     116.560  94.870  40.230  1.00  0.00            
ATOM   4245  HE2 TYR X 260     117.620  94.660  40.110  1.00  0.00            
ATOM   4246  CD2 TYR X 260     115.790  93.960  40.970  1.00  0.00            
ATOM   4247  HD2 TYR X 260     116.250  93.060  41.380  1.00  0.00            
ATOM   4248  C   TYR X 260     112.150  93.060  44.220  1.00  0.00            
ATOM   4249  O   TYR X 260     110.990  93.440  44.220  1.00  0.00            
ATOM   4250  N   ASN X 261     112.420  91.790  44.670  1.00  0.00            
ATOM   4251  H   ASN X 261     113.340  91.400  44.470  1.00  0.00            
ATOM   4252  CA  ASN X 261     111.330  90.920  45.080  1.00  0.00            
ATOM   4253  HA  ASN X 261     110.650  90.830  44.240  1.00  0.00            
ATOM   4254  CB  ASN X 261     111.860  89.520  45.390  1.00  0.00            
ATOM   4255  HB2 ASN X 261     112.260  89.170  44.440  1.00  0.00            
ATOM   4256  HB3 ASN X 261     112.560  89.610  46.220  1.00  0.00            
ATOM   4257  CG  ASN X 261     110.700  88.590  45.710  1.00  0.00            
ATOM   4258  OD1 ASN X 261     110.370  88.360  46.860  1.00  0.00            
ATOM   4259  ND2 ASN X 261     109.860  88.180  44.700  1.00  0.00            
ATOM   4260 1HD2 ASN X 261     110.150  88.300  43.740  1.00  0.00            
ATOM   4261 2HD2 ASN X 261     109.160  87.510  45.010  1.00  0.00            
ATOM   4262  C   ASN X 261     110.680  91.500  46.320  1.00  0.00            
ATOM   4263  O   ASN X 261     109.470  91.500  46.470  1.00  0.00            
ATOM   4264  N   ASP X 262     111.430  92.020  47.360  1.00  0.00            
ATOM   4265  H   ASP X 262     112.380  91.690  47.430  1.00  0.00            
ATOM   4266  CA  ASP X 262     110.890  92.690  48.530  1.00  0.00            
ATOM   4267  HA  ASP X 262     110.180  92.040  49.050  1.00  0.00            
ATOM   4268  CB  ASP X 262     112.040  93.050  49.460  1.00  0.00            
ATOM   4269  HB2 ASP X 262     112.860  93.500  48.900  1.00  0.00            
ATOM   4270  HB3 ASP X 262     111.600  93.730  50.190  1.00  0.00            
ATOM   4271  CG  ASP X 262     112.610  91.810  50.120  1.00  0.00            
ATOM   4272  OD1 ASP X 262     112.600  90.640  49.670  1.00  0.00            
ATOM   4273  OD2 ASP X 262     113.290  92.130  51.120  1.00  0.00            
ATOM   4274  C   ASP X 262     110.190  94.000  48.210  1.00  0.00            
ATOM   4275  O   ASP X 262     109.100  94.160  48.730  1.00  0.00            
ATOM   4276  N   PHE X 263     110.690  94.930  47.320  1.00  0.00            
ATOM   4277  H   PHE X 263     111.510  94.670  46.790  1.00  0.00            
ATOM   4278  CA  PHE X 263     110.070  96.220  47.090  1.00  0.00            
ATOM   4279  HA  PHE X 263     109.960  96.790  48.010  1.00  0.00            
ATOM   4280  CB  PHE X 263     110.940  96.990  46.090  1.00  0.00            
ATOM   4281  HB2 PHE X 263     111.860  97.410  46.510  1.00  0.00            
ATOM   4282  HB3 PHE X 263     111.370  96.320  45.330  1.00  0.00            
ATOM   4283  CG  PHE X 263     110.160  98.060  45.390  1.00  0.00            
ATOM   4284  CD1 PHE X 263     109.950  99.270  46.070  1.00  0.00            
ATOM   4285  HD1 PHE X 263     110.380  99.400  47.060  1.00  0.00            
ATOM   4286  CE1 PHE X 263     109.200 100.290  45.490  1.00  0.00            
ATOM   4287  HE1 PHE X 263     109.180 101.250  46.000  1.00  0.00            
ATOM   4288  CZ  PHE X 263     108.620 100.100  44.240  1.00  0.00            
ATOM   4289  HZ  PHE X 263     108.040 100.870  43.740  1.00  0.00            
ATOM   4290  CE2 PHE X 263     108.710  98.870  43.580  1.00  0.00            
ATOM   4291  HE2 PHE X 263     108.250  98.830  42.590  1.00  0.00            
ATOM   4292  CD2 PHE X 263     109.530  97.890  44.150  1.00  0.00            
ATOM   4293  HD2 PHE X 263     109.720  97.020  43.530  1.00  0.00            
ATOM   4294  C   PHE X 263     108.650  96.100  46.560  1.00  0.00            
ATOM   4295  O   PHE X 263     107.720  96.680  47.080  1.00  0.00            
ATOM   4296  N   ILE X 264     108.410  95.130  45.610  1.00  0.00            
ATOM   4297  H   ILE X 264     109.130  94.600  45.130  1.00  0.00            
ATOM   4298  CA  ILE X 264     107.080  94.850  45.110  1.00  0.00            
ATOM   4299  HA  ILE X 264     106.550  95.760  44.850  1.00  0.00            
ATOM   4300  CB  ILE X 264     107.340  94.030  43.850  1.00  0.00            
ATOM   4301  HB  ILE X 264     108.190  93.390  44.060  1.00  0.00            
ATOM   4302  CG2 ILE X 264     106.090  93.200  43.590  1.00  0.00            
ATOM   4303 1HG2 ILE X 264     106.140  92.640  42.640  1.00  0.00            
ATOM   4304 2HG2 ILE X 264     105.900  92.440  44.360  1.00  0.00            
ATOM   4305 3HG2 ILE X 264     105.280  93.920  43.410  1.00  0.00            
ATOM   4306  CG1 ILE X 264     107.720  94.920  42.670  1.00  0.00            
ATOM   4307 2HG1 ILE X 264     106.960  95.700  42.560  1.00  0.00            
ATOM   4308 3HG1 ILE X 264     108.610  95.450  43.010  1.00  0.00            
ATOM   4309  CD1 ILE X 264     107.910  94.220  41.330  1.00  0.00            
ATOM   4310 1HD1 ILE X 264     108.600  93.370  41.400  1.00  0.00            
ATOM   4311 2HD1 ILE X 264     106.930  94.050  40.850  1.00  0.00            
ATOM   4312 3HD1 ILE X 264     108.520  94.880  40.690  1.00  0.00            
ATOM   4313  C   ILE X 264     106.290  94.220  46.250  1.00  0.00            
ATOM   4314  O   ILE X 264     105.140  94.620  46.340  1.00  0.00            
ATOM   4315  N   ASN X 265     106.720  93.260  47.150  1.00  0.00            
ATOM   4316  H   ASN X 265     107.660  92.930  46.960  1.00  0.00            
ATOM   4317  CA  ASN X 265     106.000  92.600  48.210  1.00  0.00            
ATOM   4318  HA  ASN X 265     105.060  92.270  47.780  1.00  0.00            
ATOM   4319  CB  ASN X 265     106.720  91.310  48.600  1.00  0.00            
ATOM   4320  HB2 ASN X 265     107.800  91.430  48.620  1.00  0.00            
ATOM   4321  HB3 ASN X 265     106.360  91.060  49.600  1.00  0.00            
ATOM   4322  CG  ASN X 265     106.320  90.170  47.660  1.00  0.00            
ATOM   4323  OD1 ASN X 265     105.450  89.360  47.940  1.00  0.00            
ATOM   4324  ND2 ASN X 265     107.100  90.020  46.540  1.00  0.00            
ATOM   4325 1HD2 ASN X 265     108.010  90.450  46.560  1.00  0.00            
ATOM   4326 2HD2 ASN X 265     106.930  89.180  46.000  1.00  0.00            
ATOM   4327  C   ASN X 265     105.690  93.470  49.420  1.00  0.00            
ATOM   4328  O   ASN X 265     104.960  93.100  50.330  1.00  0.00            
ATOM   4329  N   LYS X 266     106.380  94.660  49.540  1.00  0.00            
ATOM   4330  H   LYS X 266     107.200  94.830  48.960  1.00  0.00            
ATOM   4331  CA  LYS X 266     106.240  95.500  50.710  1.00  0.00            
ATOM   4332  HA  LYS X 266     105.610  94.940  51.400  1.00  0.00            
ATOM   4333  CB  LYS X 266     107.590  95.750  51.390  1.00  0.00            
ATOM   4334  HB2 LYS X 266     108.260  96.130  50.620  1.00  0.00            
ATOM   4335  HB3 LYS X 266     107.510  96.670  51.960  1.00  0.00            
ATOM   4336  CG  LYS X 266     108.210  94.640  52.230  1.00  0.00            
ATOM   4337  HG2 LYS X 266     107.430  94.190  52.850  1.00  0.00            
ATOM   4338  HG3 LYS X 266     108.450  93.850  51.520  1.00  0.00            
ATOM   4339  CD  LYS X 266     109.380  95.040  53.120  1.00  0.00            
ATOM   4340  HD2 LYS X 266     110.150  95.580  52.570  1.00  0.00            
ATOM   4341  HD3 LYS X 266     109.010  95.620  53.970  1.00  0.00            
ATOM   4342  CE  LYS X 266     110.250  93.920  53.680  1.00  0.00            
ATOM   4343  HE2 LYS X 266     110.610  93.280  52.870  1.00  0.00            
ATOM   4344  HE3 LYS X 266     111.130  94.350  54.150  1.00  0.00            
ATOM   4345  NZ  LYS X 266     109.510  93.020  54.580  1.00  0.00            
ATOM   4346  HZ1 LYS X 266     108.780  92.470  54.170  1.00  0.00            
ATOM   4347  HZ2 LYS X 266     110.130  92.350  55.010  1.00  0.00            
ATOM   4348  HZ3 LYS X 266     109.010  93.530  55.300  1.00  0.00            
ATOM   4349  C   LYS X 266     105.680  96.870  50.350  1.00  0.00            
ATOM   4350  O   LYS X 266     105.190  97.540  51.240  1.00  0.00            
ATOM   4351  N   GLU X 267     105.780  97.390  49.080  1.00  0.00            
ATOM   4352  H   GLU X 267     106.300  96.780  48.450  1.00  0.00            
ATOM   4353  CA  GLU X 267     105.300  98.670  48.610  1.00  0.00            
ATOM   4354  HA  GLU X 267     104.910  99.170  49.500  1.00  0.00            
ATOM   4355  CB  GLU X 267     106.480  99.480  48.080  1.00  0.00            
ATOM   4356  HB2 GLU X 267     107.360  99.320  48.700  1.00  0.00            
ATOM   4357  HB3 GLU X 267     106.700  99.100  47.090  1.00  0.00            
ATOM   4358  CG  GLU X 267     106.210 100.980  47.930  1.00  0.00            
ATOM   4359  HG2 GLU X 267     106.980 101.570  47.430  1.00  0.00            
ATOM   4360  HG3 GLU X 267     105.300 101.090  47.360  1.00  0.00            
ATOM   4361  CD  GLU X 267     106.050 101.670  49.280  1.00  0.00            
ATOM   4362  OE1 GLU X 267     106.420 101.080  50.320  1.00  0.00            
ATOM   4363  OE2 GLU X 267     105.590 102.830  49.360  1.00  0.00            
ATOM   4364  C   GLU X 267     104.190  98.620  47.570  1.00  0.00            
ATOM   4365  O   GLU X 267     103.030  98.890  47.790  1.00  0.00            
ATOM   4366  N   LEU X 268     104.390  97.880  46.420  1.00  0.00            
ATOM   4367  H   LEU X 268     105.320  97.570  46.170  1.00  0.00            
ATOM   4368  CA  LEU X 268     103.420  97.880  45.340  1.00  0.00            
ATOM   4369  HA  LEU X 268     103.100  98.900  45.140  1.00  0.00            
ATOM   4370  CB  LEU X 268     104.160  97.260  44.160  1.00  0.00            
ATOM   4371  HB2 LEU X 268     105.160  97.620  43.950  1.00  0.00            
ATOM   4372  HB3 LEU X 268     104.330  96.230  44.470  1.00  0.00            
ATOM   4373  CG  LEU X 268     103.420  97.290  42.820  1.00  0.00            
ATOM   4374  HG  LEU X 268     102.430  96.850  42.910  1.00  0.00            
ATOM   4375  CD1 LEU X 268     103.410  98.620  42.070  1.00  0.00            
ATOM   4376 1HD1 LEU X 268     104.400  99.080  41.990  1.00  0.00            
ATOM   4377 2HD1 LEU X 268     103.050  98.550  41.040  1.00  0.00            
ATOM   4378 3HD1 LEU X 268     102.860  99.410  42.580  1.00  0.00            
ATOM   4379  CD2 LEU X 268     104.150  96.340  41.870  1.00  0.00            
ATOM   4380 1HD2 LEU X 268     104.360  95.390  42.360  1.00  0.00            
ATOM   4381 2HD2 LEU X 268     103.490  96.210  41.000  1.00  0.00            
ATOM   4382 3HD2 LEU X 268     105.090  96.750  41.490  1.00  0.00            
ATOM   4383  C   LEU X 268     102.230  96.990  45.700  1.00  0.00            
ATOM   4384  O   LEU X 268     101.110  97.230  45.300  1.00  0.00            
ATOM   4385  N   ILE X 269     102.440  95.980  46.620  1.00  0.00            
ATOM   4386  H   ILE X 269     103.410  95.830  46.850  1.00  0.00            
ATOM   4387  CA  ILE X 269     101.350  95.380  47.360  1.00  0.00            
ATOM   4388  HA  ILE X 269     100.750  94.930  46.570  1.00  0.00            
ATOM   4389  CB  ILE X 269     101.880  94.180  48.150  1.00  0.00            
ATOM   4390  HB  ILE X 269     102.740  93.740  47.660  1.00  0.00            
ATOM   4391  CG2 ILE X 269     102.300  94.730  49.520  1.00  0.00            
ATOM   4392 1HG2 ILE X 269     101.410  95.050  50.080  1.00  0.00            
ATOM   4393 2HG2 ILE X 269     102.690  94.000  50.240  1.00  0.00            
ATOM   4394 3HG2 ILE X 269     103.040  95.530  49.420  1.00  0.00            
ATOM   4395  CG1 ILE X 269     100.850  93.060  48.250  1.00  0.00            
ATOM   4396 2HG1 ILE X 269     100.100  93.410  48.960  1.00  0.00            
ATOM   4397 3HG1 ILE X 269     100.340  92.890  47.300  1.00  0.00            
ATOM   4398  CD1 ILE X 269     101.510  91.770  48.740  1.00  0.00            
ATOM   4399 1HD1 ILE X 269     102.270  91.410  48.030  1.00  0.00            
ATOM   4400 2HD1 ILE X 269     101.960  91.770  49.740  1.00  0.00            
ATOM   4401 3HD1 ILE X 269     100.750  90.990  48.840  1.00  0.00            
ATOM   4402  C   ILE X 269     100.400  96.310  48.090  1.00  0.00            
ATOM   4403  O   ILE X 269      99.190  96.210  47.950  1.00  0.00            
ATOM   4404  N   LEU X 270     100.890  97.290  48.920  1.00  0.00            
ATOM   4405  H   LEU X 270     101.890  97.460  48.880  1.00  0.00            
ATOM   4406  CA  LEU X 270     100.080  98.340  49.500  1.00  0.00            
ATOM   4407  HA  LEU X 270      99.330  97.810  50.080  1.00  0.00            
ATOM   4408  CB  LEU X 270     100.870  99.170  50.510  1.00  0.00            
ATOM   4409  HB2 LEU X 270     101.650  99.730  50.010  1.00  0.00            
ATOM   4410  HB3 LEU X 270     100.210  99.920  50.950  1.00  0.00            
ATOM   4411  CG  LEU X 270     101.650  98.430  51.600  1.00  0.00            
ATOM   4412  HG  LEU X 270     102.280  97.640  51.210  1.00  0.00            
ATOM   4413  CD1 LEU X 270     102.550  99.430  52.310  1.00  0.00            
ATOM   4414 1HD1 LEU X 270     102.030 100.310  52.700  1.00  0.00            
ATOM   4415 2HD1 LEU X 270     103.090  99.040  53.180  1.00  0.00            
ATOM   4416 3HD1 LEU X 270     103.300  99.900  51.660  1.00  0.00            
ATOM   4417  CD2 LEU X 270     100.720  97.870  52.680  1.00  0.00            
ATOM   4418 1HD2 LEU X 270     100.430  98.560  53.480  1.00  0.00            
ATOM   4419 2HD2 LEU X 270      99.750  97.490  52.330  1.00  0.00            
ATOM   4420 3HD2 LEU X 270     101.340  97.160  53.240  1.00  0.00            
ATOM   4421  C   LEU X 270      99.380  99.240  48.490  1.00  0.00            
ATOM   4422  O   LEU X 270      98.300  99.760  48.700  1.00  0.00            
ATOM   4423  N   PHE X 271     100.090  99.510  47.340  1.00  0.00            
ATOM   4424  H   PHE X 271     100.980  99.030  47.350  1.00  0.00            
ATOM   4425  CA  PHE X 271      99.500 100.230  46.230  1.00  0.00            
ATOM   4426  HA  PHE X 271      99.070 101.190  46.530  1.00  0.00            
ATOM   4427  CB  PHE X 271     100.530 100.570  45.160  1.00  0.00            
ATOM   4428  HB2 PHE X 271     100.880 101.610  45.250  1.00  0.00            
ATOM   4429  HB3 PHE X 271     101.400  99.950  45.410  1.00  0.00            
ATOM   4430  CG  PHE X 271     100.060 100.360  43.740  1.00  0.00            
ATOM   4431  CD1 PHE X 271      99.370 101.440  43.180  1.00  0.00            
ATOM   4432  HD1 PHE X 271      99.220 102.330  43.780  1.00  0.00            
ATOM   4433  CE1 PHE X 271      98.840 101.360  41.890  1.00  0.00            
ATOM   4434  HE1 PHE X 271      98.300 102.190  41.440  1.00  0.00            
ATOM   4435  CZ  PHE X 271      98.900 100.140  41.220  1.00  0.00            
ATOM   4436  HZ  PHE X 271      98.450 100.030  40.230  1.00  0.00            
ATOM   4437  CE2 PHE X 271      99.590  99.040  41.730  1.00  0.00            
ATOM   4438  HE2 PHE X 271      99.640  98.070  41.240  1.00  0.00            
ATOM   4439  CD2 PHE X 271     100.120  99.160  43.020  1.00  0.00            
ATOM   4440  HD2 PHE X 271     100.670  98.290  43.350  1.00  0.00            
ATOM   4441  C   PHE X 271      98.340  99.450  45.640  1.00  0.00            
ATOM   4442  O   PHE X 271      97.330 100.080  45.370  1.00  0.00            
ATOM   4443  N   SER X 272      98.460  98.090  45.450  1.00  0.00            
ATOM   4444  H   SER X 272      99.380  97.730  45.640  1.00  0.00            
ATOM   4445  CA  SER X 272      97.480  97.160  44.910  1.00  0.00            
ATOM   4446  HA  SER X 272      97.200  97.480  43.900  1.00  0.00            
ATOM   4447  CB  SER X 272      98.020  95.740  44.790  1.00  0.00            
ATOM   4448  HB2 SER X 272      98.160  95.330  45.790  1.00  0.00            
ATOM   4449  HB3 SER X 272      97.260  95.080  44.370  1.00  0.00            
ATOM   4450  OG  SER X 272      99.150  95.800  43.940  1.00  0.00            
ATOM   4451  HG  SER X 272      99.880  96.220  44.390  1.00  0.00            
ATOM   4452  C   SER X 272      96.240  97.120  45.790  1.00  0.00            
ATOM   4453  O   SER X 272      95.150  97.050  45.270  1.00  0.00            
ATOM   4454  N   ASN X 273      96.380  97.200  47.160  1.00  0.00            
ATOM   4455  H   ASN X 273      97.310  97.420  47.490  1.00  0.00            
ATOM   4456  CA  ASN X 273      95.300  97.380  48.120  1.00  0.00            
ATOM   4457  HA  ASN X 273      94.490  96.700  47.880  1.00  0.00            
ATOM   4458  CB  ASN X 273      95.780  97.090  49.540  1.00  0.00            
ATOM   4459  HB2 ASN X 273      96.160  96.080  49.690  1.00  0.00            
ATOM   4460  HB3 ASN X 273      96.640  97.720  49.790  1.00  0.00            
ATOM   4461  CG  ASN X 273      94.700  97.430  50.550  1.00  0.00            
ATOM   4462  OD1 ASN X 273      93.780  96.660  50.790  1.00  0.00            
ATOM   4463  ND2 ASN X 273      94.790  98.600  51.280  1.00  0.00            
ATOM   4464 1HD2 ASN X 273      95.660  99.090  51.440  1.00  0.00            
ATOM   4465 2HD2 ASN X 273      93.990  98.810  51.870  1.00  0.00            
ATOM   4466  C   ASN X 273      94.710  98.780  47.990  1.00  0.00            
ATOM   4467  O   ASN X 273      93.500  98.810  47.860  1.00  0.00            
ATOM   4468  N   SER X 274      95.470  99.900  47.780  1.00  0.00            
ATOM   4469  H   SER X 274      96.410  99.870  48.170  1.00  0.00            
ATOM   4470  CA  SER X 274      94.930 101.240  47.650  1.00  0.00            
ATOM   4471  HA  SER X 274      94.230 101.460  48.460  1.00  0.00            
ATOM   4472  CB  SER X 274      96.030 102.250  47.930  1.00  0.00            
ATOM   4473  HB2 SER X 274      96.890 102.100  47.280  1.00  0.00            
ATOM   4474  HB3 SER X 274      95.670 103.250  47.690  1.00  0.00            
ATOM   4475  OG  SER X 274      96.490 102.230  49.270  1.00  0.00            
ATOM   4476  HG  SER X 274      97.410 102.500  49.180  1.00  0.00            
ATOM   4477  C   SER X 274      94.280 101.550  46.310  1.00  0.00            
ATOM   4478  O   SER X 274      93.680 102.600  46.160  1.00  0.00            
ATOM   4479  N   ASP X 275      94.470 100.620  45.300  1.00  0.00            
ATOM   4480  H   ASP X 275      95.170  99.910  45.430  1.00  0.00            
ATOM   4481  CA  ASP X 275      93.850 100.630  43.990  1.00  0.00            
ATOM   4482  HA  ASP X 275      93.790 101.650  43.610  1.00  0.00            
ATOM   4483  CB  ASP X 275      94.680  99.730  43.080  1.00  0.00            
ATOM   4484  HB2 ASP X 275      95.570 100.270  42.760  1.00  0.00            
ATOM   4485  HB3 ASP X 275      94.880  98.820  43.640  1.00  0.00            
ATOM   4486  CG  ASP X 275      94.060  99.340  41.740  1.00  0.00            
ATOM   4487  OD1 ASP X 275      94.590  98.420  41.080  1.00  0.00            
ATOM   4488  OD2 ASP X 275      93.010  99.880  41.340  1.00  0.00            
ATOM   4489  C   ASP X 275      92.460 100.040  44.210  1.00  0.00            
ATOM   4490  O   ASP X 275      91.470 100.700  43.940  1.00  0.00            
ATOM   4491  N   ASN X 276      92.450  98.840  44.890  1.00  0.00            
ATOM   4492  H   ASN X 276      93.270  98.320  45.170  1.00  0.00            
ATOM   4493  CA  ASN X 276      91.180  98.310  45.350  1.00  0.00            
ATOM   4494  HA  ASN X 276      90.620  98.090  44.450  1.00  0.00            
ATOM   4495  CB  ASN X 276      91.490  96.990  46.070  1.00  0.00            
ATOM   4496  HB2 ASN X 276      92.440  97.110  46.590  1.00  0.00            
ATOM   4497  HB3 ASN X 276      90.660  96.720  46.720  1.00  0.00            
ATOM   4498  CG  ASN X 276      91.550  95.840  45.080  1.00  0.00            
ATOM   4499  OD1 ASN X 276      90.620  95.210  44.610  1.00  0.00            
ATOM   4500  ND2 ASN X 276      92.830  95.620  44.630  1.00  0.00            
ATOM   4501 1HD2 ASN X 276      93.690  96.050  44.960  1.00  0.00            
ATOM   4502 2HD2 ASN X 276      92.990  94.900  43.930  1.00  0.00            
ATOM   4503  C   ASN X 276      90.430  99.330  46.190  1.00  0.00            
ATOM   4504  O   ASN X 276      89.240  99.540  46.030  1.00  0.00            
ATOM   4505  N   GLU X 277      91.000 100.020  47.250  1.00  0.00            
ATOM   4506  H   GLU X 277      92.000  99.990  47.400  1.00  0.00            
ATOM   4507  CA  GLU X 277      90.240 100.740  48.250  1.00  0.00            
ATOM   4508  HA  GLU X 277      89.430 100.140  48.650  1.00  0.00            
ATOM   4509  CB  GLU X 277      91.190 101.200  49.350  1.00  0.00            
ATOM   4510  HB2 GLU X 277      92.090 101.670  48.970  1.00  0.00            
ATOM   4511  HB3 GLU X 277      90.670 102.030  49.830  1.00  0.00            
ATOM   4512  CG  GLU X 277      91.440 100.170  50.450  1.00  0.00            
ATOM   4513  HG2 GLU X 277      90.460  99.910  50.860  1.00  0.00            
ATOM   4514  HG3 GLU X 277      91.810  99.280  49.940  1.00  0.00            
ATOM   4515  CD  GLU X 277      92.350 100.590  51.600  1.00  0.00            
ATOM   4516  OE1 GLU X 277      93.060 101.610  51.450  1.00  0.00            
ATOM   4517  OE2 GLU X 277      92.500  99.820  52.570  1.00  0.00            
ATOM   4518  C   GLU X 277      89.530 101.950  47.660  1.00  0.00            
ATOM   4519  O   GLU X 277      88.440 102.240  48.120  1.00  0.00            
ATOM   4520  N   ARG X 278      90.030 102.730  46.640  1.00  0.00            
ATOM   4521  H   ARG X 278      90.860 102.370  46.190  1.00  0.00            
ATOM   4522  CA  ARG X 278      89.330 103.790  45.940  1.00  0.00            
ATOM   4523  HA  ARG X 278      88.790 104.450  46.620  1.00  0.00            
ATOM   4524  CB  ARG X 278      90.370 104.650  45.230  1.00  0.00            
ATOM   4525  HB2 ARG X 278      89.830 105.560  44.950  1.00  0.00            
ATOM   4526  HB3 ARG X 278      91.080 105.080  45.940  1.00  0.00            
ATOM   4527  CG  ARG X 278      91.130 104.090  44.030  1.00  0.00            
ATOM   4528  HG2 ARG X 278      91.550 103.120  44.300  1.00  0.00            
ATOM   4529  HG3 ARG X 278      90.570 104.010  43.100  1.00  0.00            
ATOM   4530  CD  ARG X 278      92.350 104.950  43.730  1.00  0.00            
ATOM   4531  HD2 ARG X 278      92.070 105.900  43.270  1.00  0.00            
ATOM   4532  HD3 ARG X 278      92.790 105.110  44.720  1.00  0.00            
ATOM   4533  NE  ARG X 278      93.390 104.330  42.900  1.00  0.00            
ATOM   4534  HE  ARG X 278      93.270 103.380  42.580  1.00  0.00            
ATOM   4535  CZ  ARG X 278      94.540 104.910  42.560  1.00  0.00            
ATOM   4536  NH1 ARG X 278      94.960 106.110  42.990  1.00  0.00            
ATOM   4537 1HH1 ARG X 278      94.260 106.680  43.440  1.00  0.00            
ATOM   4538 2HH1 ARG X 278      95.930 106.400  42.900  1.00  0.00            
ATOM   4539  NH2 ARG X 278      95.420 104.250  41.790  1.00  0.00            
ATOM   4540 1HH2 ARG X 278      95.130 103.410  41.330  1.00  0.00            
ATOM   4541 2HH2 ARG X 278      96.330 104.700  41.760  1.00  0.00            
ATOM   4542  C   ARG X 278      88.140 103.270  45.150  1.00  0.00            
ATOM   4543  O   ARG X 278      87.300 104.080  44.830  1.00  0.00            
ATOM   4544  N   SER X 279      88.130 101.980  44.650  1.00  0.00            
ATOM   4545  H   SER X 279      88.690 101.300  45.140  1.00  0.00            
ATOM   4546  CA  SER X 279      87.250 101.570  43.580  1.00  0.00            
ATOM   4547  HA  SER X 279      86.780 102.450  43.120  1.00  0.00            
ATOM   4548  CB  SER X 279      88.030 100.960  42.420  1.00  0.00            
ATOM   4549  HB2 SER X 279      87.310 100.570  41.700  1.00  0.00            
ATOM   4550  HB3 SER X 279      88.730 101.560  41.840  1.00  0.00            
ATOM   4551  OG  SER X 279      88.730  99.800  42.820  1.00  0.00            
ATOM   4552  HG  SER X 279      89.530 100.250  43.100  1.00  0.00            
ATOM   4553  C   SER X 279      86.150 100.570  43.920  1.00  0.00            
ATOM   4554  O   SER X 279      85.040 100.600  43.430  1.00  0.00            
ATOM   4555  N   ILE X 280      86.490  99.630  44.870  1.00  0.00            
ATOM   4556  H   ILE X 280      87.480  99.590  45.050  1.00  0.00            
ATOM   4557  CA  ILE X 280      85.660  98.640  45.540  1.00  0.00            
ATOM   4558  HA  ILE X 280      84.880  98.330  44.840  1.00  0.00            
ATOM   4559  CB  ILE X 280      86.420  97.420  46.050  1.00  0.00            
ATOM   4560  HB  ILE X 280      87.170  97.610  46.810  1.00  0.00            
ATOM   4561  CG2 ILE X 280      85.410  96.480  46.690  1.00  0.00            
ATOM   4562 1HG2 ILE X 280      84.550  96.220  46.050  1.00  0.00            
ATOM   4563 2HG2 ILE X 280      85.850  95.510  46.970  1.00  0.00            
ATOM   4564 3HG2 ILE X 280      85.010  96.920  47.610  1.00  0.00            
ATOM   4565  CG1 ILE X 280      87.220  96.680  44.970  1.00  0.00            
ATOM   4566 2HG1 ILE X 280      88.170  97.190  44.830  1.00  0.00            
ATOM   4567 3HG1 ILE X 280      87.480  95.660  45.240  1.00  0.00            
ATOM   4568  CD1 ILE X 280      86.660  96.470  43.570  1.00  0.00            
ATOM   4569 1HD1 ILE X 280      85.900  95.680  43.620  1.00  0.00            
ATOM   4570 2HD1 ILE X 280      86.250  97.380  43.110  1.00  0.00            
ATOM   4571 3HD1 ILE X 280      87.540  96.170  42.980  1.00  0.00            
ATOM   4572  C   ILE X 280      84.990  99.320  46.720  1.00  0.00            
ATOM   4573  O   ILE X 280      85.660  99.830  47.590  1.00  0.00            
ATOM   4574  N   PRO X 281      83.620  99.520  46.700  1.00  0.00            
ATOM   4575  CD  PRO X 281      82.650  99.190  45.660  1.00  0.00            
ATOM   4576  HD2 PRO X 281      82.700  98.130  45.360  1.00  0.00            
ATOM   4577  HD3 PRO X 281      82.870  99.860  44.820  1.00  0.00            
ATOM   4578  CG  PRO X 281      81.290  99.600  46.250  1.00  0.00            
ATOM   4579  HG2 PRO X 281      80.720  98.790  46.730  1.00  0.00            
ATOM   4580  HG3 PRO X 281      80.690 100.120  45.490  1.00  0.00            
ATOM   4581  CB  PRO X 281      81.550 100.450  47.500  1.00  0.00            
ATOM   4582  HB2 PRO X 281      80.850 100.210  48.310  1.00  0.00            
ATOM   4583  HB3 PRO X 281      81.610 101.480  47.120  1.00  0.00            
ATOM   4584  CA  PRO X 281      82.980 100.060  47.880  1.00  0.00            
ATOM   4585  HA  PRO X 281      83.460 100.970  48.240  1.00  0.00            
ATOM   4586  C   PRO X 281      83.020  99.190  49.130  1.00  0.00            
ATOM   4587  O   PRO X 281      83.330  98.010  49.110  1.00  0.00            
ATOM   4588  N   SER X 282      82.780  99.780  50.360  1.00  0.00            
ATOM   4589  H   SER X 282      82.600 100.770  50.300  1.00  0.00            
ATOM   4590  CA  SER X 282      82.450  99.130  51.610  1.00  0.00            
ATOM   4591  HA  SER X 282      83.080  98.260  51.820  1.00  0.00            
ATOM   4592  CB  SER X 282      82.540 100.060  52.820  1.00  0.00            
ATOM   4593  HB2 SER X 282      83.600 100.290  52.870  1.00  0.00            
ATOM   4594  HB3 SER X 282      81.960 100.970  52.700  1.00  0.00            
ATOM   4595  OG  SER X 282      82.160  99.330  53.970  1.00  0.00            
ATOM   4596  HG  SER X 282      82.970  99.100  54.430  1.00  0.00            
ATOM   4597  C   SER X 282      81.080  98.470  51.580  1.00  0.00            
ATOM   4598  O   SER X 282      80.140  99.090  51.120  1.00  0.00            
ATOM   4599  N   MET X 283      80.880  97.210  52.100  1.00  0.00            
ATOM   4600  H   MET X 283      81.750  96.800  52.420  1.00  0.00            
ATOM   4601  CA  MET X 283      79.650  96.500  52.420  1.00  0.00            
ATOM   4602  HA  MET X 283      79.110  96.240  51.510  1.00  0.00            
ATOM   4603  CB  MET X 283      79.990  95.130  53.000  1.00  0.00            
ATOM   4604  HB2 MET X 283      80.400  94.540  52.180  1.00  0.00            
ATOM   4605  HB3 MET X 283      80.710  95.120  53.820  1.00  0.00            
ATOM   4606  CG  MET X 283      78.810  94.330  53.540  1.00  0.00            
ATOM   4607  HG2 MET X 283      78.030  94.190  52.790  1.00  0.00            
ATOM   4608  HG3 MET X 283      79.210  93.330  53.690  1.00  0.00            
ATOM   4609  SD  MET X 283      78.110  94.710  55.170  1.00  0.00            
ATOM   4610  CE  MET X 283      79.490  94.430  56.300  1.00  0.00            
ATOM   4611  HE1 MET X 283      79.330  94.850  57.300  1.00  0.00            
ATOM   4612  HE2 MET X 283      79.810  93.370  56.290  1.00  0.00            
ATOM   4613  HE3 MET X 283      80.410  94.800  55.820  1.00  0.00            
ATOM   4614  C   MET X 283      78.750  97.300  53.350  1.00  0.00            
ATOM   4615  O   MET X 283      77.550  97.250  53.160  1.00  0.00            
ATOM   4616  N   VAL X 284      79.320  98.010  54.380  1.00  0.00            
ATOM   4617  H   VAL X 284      80.330  98.100  54.390  1.00  0.00            
ATOM   4618  CA  VAL X 284      78.590  98.580  55.490  1.00  0.00            
ATOM   4619  HA  VAL X 284      77.860  97.850  55.840  1.00  0.00            
ATOM   4620  CB  VAL X 284      79.460  99.070  56.650  1.00  0.00            
ATOM   4621  HB  VAL X 284      80.020  99.940  56.300  1.00  0.00            
ATOM   4622  CG1 VAL X 284      78.650  99.410  57.890  1.00  0.00            
ATOM   4623 1HG1 VAL X 284      79.260  99.560  58.790  1.00  0.00            
ATOM   4624 2HG1 VAL X 284      78.120 100.350  57.700  1.00  0.00            
ATOM   4625 3HG1 VAL X 284      77.880  98.670  58.150  1.00  0.00            
ATOM   4626  CG2 VAL X 284      80.360  97.910  57.070  1.00  0.00            
ATOM   4627 1HG2 VAL X 284      79.830  96.970  57.280  1.00  0.00            
ATOM   4628 2HG2 VAL X 284      81.210  97.710  56.400  1.00  0.00            
ATOM   4629 3HG2 VAL X 284      80.880  98.110  58.020  1.00  0.00            
ATOM   4630  C   VAL X 284      77.680  99.710  55.020  1.00  0.00            
ATOM   4631  O   VAL X 284      76.480  99.660  55.160  1.00  0.00            
ATOM   4632  N   ASP X 285      78.280 100.790  54.410  1.00  0.00            
ATOM   4633  H   ASP X 285      79.280 100.670  54.300  1.00  0.00            
ATOM   4634  CA  ASP X 285      77.650 102.040  54.040  1.00  0.00            
ATOM   4635  HA  ASP X 285      76.640 101.940  54.440  1.00  0.00            
ATOM   4636  CB  ASP X 285      78.370 103.170  54.770  1.00  0.00            
ATOM   4637  HB2 ASP X 285      77.870 104.120  54.590  1.00  0.00            
ATOM   4638  HB3 ASP X 285      78.360 103.130  55.860  1.00  0.00            
ATOM   4639  CG  ASP X 285      79.810 103.420  54.360  1.00  0.00            
ATOM   4640  OD1 ASP X 285      80.360 102.690  53.500  1.00  0.00            
ATOM   4641  OD2 ASP X 285      80.380 104.440  54.810  1.00  0.00            
ATOM   4642  C   ASP X 285      77.530 102.200  52.530  1.00  0.00            
ATOM   4643  O   ASP X 285      76.960 103.180  52.100  1.00  0.00            
ATOM   4644  N   GLY X 286      78.000 101.230  51.670  1.00  0.00            
ATOM   4645  H   GLY X 286      78.590 100.500  52.050  1.00  0.00            
ATOM   4646  CA  GLY X 286      77.890 101.280  50.230  1.00  0.00            
ATOM   4647  HA2 GLY X 286      78.280 100.400  49.710  1.00  0.00            
ATOM   4648  HA3 GLY X 286      76.820 101.420  50.080  1.00  0.00            
ATOM   4649  C   GLY X 286      78.650 102.450  49.610  1.00  0.00            
ATOM   4650  O   GLY X 286      78.550 102.720  48.430  1.00  0.00            
ATOM   4651  N   LEU X 287      79.480 103.180  50.430  1.00  0.00            
ATOM   4652  H   LEU X 287      79.720 102.830  51.350  1.00  0.00            
ATOM   4653  CA  LEU X 287      80.280 104.290  49.960  1.00  0.00            
ATOM   4654  HA  LEU X 287      79.760 104.750  49.130  1.00  0.00            
ATOM   4655  CB  LEU X 287      80.350 105.300  51.100  1.00  0.00            
ATOM   4656  HB2 LEU X 287      80.700 104.840  52.030  1.00  0.00            
ATOM   4657  HB3 LEU X 287      81.080 106.060  50.790  1.00  0.00            
ATOM   4658  CG  LEU X 287      79.010 106.000  51.270  1.00  0.00            
ATOM   4659  HG  LEU X 287      78.140 105.350  51.170  1.00  0.00            
ATOM   4660  CD1 LEU X 287      79.080 106.760  52.590  1.00  0.00            
ATOM   4661 1HD1 LEU X 287      78.170 107.340  52.790  1.00  0.00            
ATOM   4662 2HD1 LEU X 287      79.240 106.150  53.490  1.00  0.00            
ATOM   4663 3HD1 LEU X 287      79.930 107.450  52.490  1.00  0.00            
ATOM   4664  CD2 LEU X 287      78.770 107.130  50.270  1.00  0.00            
ATOM   4665 1HD2 LEU X 287      79.680 107.740  50.240  1.00  0.00            
ATOM   4666 2HD2 LEU X 287      78.650 106.840  49.220  1.00  0.00            
ATOM   4667 3HD2 LEU X 287      77.960 107.820  50.540  1.00  0.00            
ATOM   4668  C   LEU X 287      81.640 103.740  49.540  1.00  0.00            
ATOM   4669  O   LEU X 287      82.170 102.830  50.140  1.00  0.00            
ATOM   4670  N   LYS X 288      82.220 104.510  48.550  1.00  0.00            
ATOM   4671  H   LYS X 288      81.570 105.260  48.340  1.00  0.00            
ATOM   4672  CA  LYS X 288      83.650 104.600  48.370  1.00  0.00            
ATOM   4673  HA  LYS X 288      84.100 103.640  48.610  1.00  0.00            
ATOM   4674  CB  LYS X 288      83.950 104.700  46.880  1.00  0.00            
ATOM   4675  HB2 LYS X 288      83.890 105.740  46.540  1.00  0.00            
ATOM   4676  HB3 LYS X 288      84.970 104.420  46.630  1.00  0.00            
ATOM   4677  CG  LYS X 288      83.130 103.850  45.910  1.00  0.00            
ATOM   4678  HG2 LYS X 288      83.050 102.870  46.390  1.00  0.00            
ATOM   4679  HG3 LYS X 288      82.110 104.240  45.870  1.00  0.00            
ATOM   4680  CD  LYS X 288      83.660 103.660  44.490  1.00  0.00            
ATOM   4681  HD2 LYS X 288      83.860 104.630  44.050  1.00  0.00            
ATOM   4682  HD3 LYS X 288      84.580 103.080  44.520  1.00  0.00            
ATOM   4683  CE  LYS X 288      82.560 102.940  43.720  1.00  0.00            
ATOM   4684  HE2 LYS X 288      82.490 101.960  44.180  1.00  0.00            
ATOM   4685  HE3 LYS X 288      81.610 103.480  43.740  1.00  0.00            
ATOM   4686  NZ  LYS X 288      82.850 102.820  42.280  1.00  0.00            
ATOM   4687  HZ1 LYS X 288      82.780 103.740  41.880  1.00  0.00            
ATOM   4688  HZ2 LYS X 288      83.800 102.550  42.080  1.00  0.00            
ATOM   4689  HZ3 LYS X 288      82.340 102.070  41.840  1.00  0.00            
ATOM   4690  C   LYS X 288      84.280 105.680  49.250  1.00  0.00            
ATOM   4691  O   LYS X 288      83.560 106.630  49.490  1.00  0.00            
ATOM   4692  N   PRO X 289      85.600 105.660  49.650  1.00  0.00            
ATOM   4693  CD  PRO X 289      86.640 104.730  49.220  1.00  0.00            
ATOM   4694  HD2 PRO X 289      86.880 104.900  48.160  1.00  0.00            
ATOM   4695  HD3 PRO X 289      86.190 103.730  49.300  1.00  0.00            
ATOM   4696  CG  PRO X 289      87.790 104.920  50.230  1.00  0.00            
ATOM   4697  HG2 PRO X 289      88.730 104.430  49.930  1.00  0.00            
ATOM   4698  HG3 PRO X 289      87.440 104.380  51.120  1.00  0.00            
ATOM   4699  CB  PRO X 289      87.820 106.450  50.360  1.00  0.00            
ATOM   4700  HB2 PRO X 289      88.200 106.860  49.420  1.00  0.00            
ATOM   4701  HB3 PRO X 289      88.370 106.970  51.160  1.00  0.00            
ATOM   4702  CA  PRO X 289      86.330 106.740  50.280  1.00  0.00            
ATOM   4703  HA  PRO X 289      85.930 106.700  51.300  1.00  0.00            
ATOM   4704  C   PRO X 289      85.960 108.140  49.810  1.00  0.00            
ATOM   4705  O   PRO X 289      85.830 109.070  50.590  1.00  0.00            
ATOM   4706  N   GLY X 290      85.980 108.420  48.460  1.00  0.00            
ATOM   4707  H   GLY X 290      86.170 107.670  47.810  1.00  0.00            
ATOM   4708  CA  GLY X 290      85.640 109.740  47.960  1.00  0.00            
ATOM   4709  HA2 GLY X 290      86.110 110.590  48.460  1.00  0.00            
ATOM   4710  HA3 GLY X 290      85.960 109.800  46.930  1.00  0.00            
ATOM   4711  C   GLY X 290      84.160 110.090  48.060  1.00  0.00            
ATOM   4712  O   GLY X 290      83.880 111.140  48.610  1.00  0.00            
ATOM   4713  N   GLN X 291      83.230 109.170  47.610  1.00  0.00            
ATOM   4714  H   GLN X 291      83.580 108.360  47.120  1.00  0.00            
ATOM   4715  CA  GLN X 291      81.820 109.250  47.940  1.00  0.00            
ATOM   4716  HA  GLN X 291      81.390 110.020  47.290  1.00  0.00            
ATOM   4717  CB  GLN X 291      81.150 107.920  47.630  1.00  0.00            
ATOM   4718  HB2 GLN X 291      81.540 107.070  48.180  1.00  0.00            
ATOM   4719  HB3 GLN X 291      80.110 108.030  47.950  1.00  0.00            
ATOM   4720  CG  GLN X 291      81.130 107.580  46.140  1.00  0.00            
ATOM   4721  HG2 GLN X 291      80.710 108.390  45.540  1.00  0.00            
ATOM   4722  HG3 GLN X 291      82.130 107.330  45.790  1.00  0.00            
ATOM   4723  CD  GLN X 291      80.270 106.350  45.880  1.00  0.00            
ATOM   4724  OE1 GLN X 291      79.960 105.540  46.730  1.00  0.00            
ATOM   4725  NE2 GLN X 291      79.890 105.990  44.610  1.00  0.00            
ATOM   4726 1HE2 GLN X 291      79.940 106.650  43.840  1.00  0.00            
ATOM   4727 2HE2 GLN X 291      79.290 105.170  44.590  1.00  0.00            
ATOM   4728  C   GLN X 291      81.640 109.610  49.410  1.00  0.00            
ATOM   4729  O   GLN X 291      80.800 110.450  49.670  1.00  0.00            
ATOM   4730  N   ARG X 292      82.330 108.990  50.440  1.00  0.00            
ATOM   4731  H   ARG X 292      82.860 108.200  50.090  1.00  0.00            
ATOM   4732  CA  ARG X 292      82.180 109.240  51.860  1.00  0.00            
ATOM   4733  HA  ARG X 292      81.100 109.160  51.990  1.00  0.00            
ATOM   4734  CB  ARG X 292      82.960 108.140  52.560  1.00  0.00            
ATOM   4735  HB2 ARG X 292      82.750 107.210  52.030  1.00  0.00            
ATOM   4736  HB3 ARG X 292      84.040 108.320  52.520  1.00  0.00            
ATOM   4737  CG  ARG X 292      82.590 107.960  54.030  1.00  0.00            
ATOM   4738  HG2 ARG X 292      82.880 108.920  54.460  1.00  0.00            
ATOM   4739  HG3 ARG X 292      81.520 107.790  54.150  1.00  0.00            
ATOM   4740  CD  ARG X 292      83.330 106.790  54.680  1.00  0.00            
ATOM   4741  HD2 ARG X 292      84.390 106.980  54.480  1.00  0.00            
ATOM   4742  HD3 ARG X 292      83.240 106.890  55.760  1.00  0.00            
ATOM   4743  NE  ARG X 292      82.920 105.470  54.220  1.00  0.00            
ATOM   4744  HE  ARG X 292      81.960 105.250  54.430  1.00  0.00            
ATOM   4745  CZ  ARG X 292      83.640 104.570  53.530  1.00  0.00            
ATOM   4746  NH1 ARG X 292      84.920 104.660  53.140  1.00  0.00            
ATOM   4747 1HH1 ARG X 292      85.470 105.480  53.350  1.00  0.00            
ATOM   4748 2HH1 ARG X 292      85.290 103.900  52.580  1.00  0.00            
ATOM   4749  NH2 ARG X 292      82.990 103.490  53.060  1.00  0.00            
ATOM   4750 1HH2 ARG X 292      82.060 103.240  53.350  1.00  0.00            
ATOM   4751 2HH2 ARG X 292      83.270 103.050  52.200  1.00  0.00            
ATOM   4752  C   ARG X 292      82.580 110.620  52.350  1.00  0.00            
ATOM   4753  O   ARG X 292      81.860 111.240  53.120  1.00  0.00            
ATOM   4754  N   LYS X 293      83.820 111.070  51.950  1.00  0.00            
ATOM   4755  H   LYS X 293      84.290 110.520  51.240  1.00  0.00            
ATOM   4756  CA  LYS X 293      84.260 112.450  52.080  1.00  0.00            
ATOM   4757  HA  LYS X 293      84.470 112.650  53.130  1.00  0.00            
ATOM   4758  CB  LYS X 293      85.560 112.620  51.310  1.00  0.00            
ATOM   4759  HB2 LYS X 293      85.420 112.150  50.350  1.00  0.00            
ATOM   4760  HB3 LYS X 293      85.790 113.690  51.290  1.00  0.00            
ATOM   4761  CG  LYS X 293      86.640 111.850  52.060  1.00  0.00            
ATOM   4762  HG2 LYS X 293      86.920 112.300  53.010  1.00  0.00            
ATOM   4763  HG3 LYS X 293      86.410 110.800  52.240  1.00  0.00            
ATOM   4764  CD  LYS X 293      87.920 111.920  51.220  1.00  0.00            
ATOM   4765  HD2 LYS X 293      87.650 111.730  50.190  1.00  0.00            
ATOM   4766  HD3 LYS X 293      88.270 112.940  51.370  1.00  0.00            
ATOM   4767  CE  LYS X 293      89.000 110.970  51.740  1.00  0.00            
ATOM   4768  HE2 LYS X 293      88.540 109.990  51.860  1.00  0.00            
ATOM   4769  HE3 LYS X 293      89.710 110.660  50.980  1.00  0.00            
ATOM   4770  NZ  LYS X 293      89.590 111.470  53.000  1.00  0.00            
ATOM   4771  HZ1 LYS X 293      89.710 112.470  52.990  1.00  0.00            
ATOM   4772  HZ2 LYS X 293      88.920 111.240  53.720  1.00  0.00            
ATOM   4773  HZ3 LYS X 293      90.450 111.050  53.320  1.00  0.00            
ATOM   4774  C   LYS X 293      83.220 113.440  51.580  1.00  0.00            
ATOM   4775  O   LYS X 293      82.980 114.340  52.350  1.00  0.00            
ATOM   4776  N   VAL X 294      82.490 113.200  50.430  1.00  0.00            
ATOM   4777  H   VAL X 294      82.600 112.370  49.860  1.00  0.00            
ATOM   4778  CA  VAL X 294      81.440 114.120  50.030  1.00  0.00            
ATOM   4779  HA  VAL X 294      81.930 115.090  50.020  1.00  0.00            
ATOM   4780  CB  VAL X 294      80.980 113.830  48.600  1.00  0.00            
ATOM   4781  HB  VAL X 294      80.860 112.760  48.470  1.00  0.00            
ATOM   4782  CG1 VAL X 294      79.670 114.560  48.300  1.00  0.00            
ATOM   4783 1HG1 VAL X 294      78.870 114.210  48.960  1.00  0.00            
ATOM   4784 2HG1 VAL X 294      79.800 115.650  48.320  1.00  0.00            
ATOM   4785 3HG1 VAL X 294      79.410 114.330  47.260  1.00  0.00            
ATOM   4786  CG2 VAL X 294      82.010 114.280  47.570  1.00  0.00            
ATOM   4787 1HG2 VAL X 294      82.100 115.380  47.590  1.00  0.00            
ATOM   4788 2HG2 VAL X 294      82.940 113.750  47.780  1.00  0.00            
ATOM   4789 3HG2 VAL X 294      81.610 114.030  46.580  1.00  0.00            
ATOM   4790  C   VAL X 294      80.300 114.240  51.020  1.00  0.00            
ATOM   4791  O   VAL X 294      79.860 115.310  51.400  1.00  0.00            
ATOM   4792  N   LEU X 295      79.800 113.050  51.510  1.00  0.00            
ATOM   4793  H   LEU X 295      80.390 112.260  51.290  1.00  0.00            
ATOM   4794  CA  LEU X 295      78.750 112.910  52.490  1.00  0.00            
ATOM   4795  HA  LEU X 295      77.920 113.440  52.020  1.00  0.00            
ATOM   4796  CB  LEU X 295      78.330 111.440  52.590  1.00  0.00            
ATOM   4797  HB2 LEU X 295      78.000 111.060  51.630  1.00  0.00            
ATOM   4798  HB3 LEU X 295      79.150 110.820  52.930  1.00  0.00            
ATOM   4799  CG  LEU X 295      77.250 111.040  53.590  1.00  0.00            
ATOM   4800  HG  LEU X 295      77.460 111.490  54.560  1.00  0.00            
ATOM   4801  CD1 LEU X 295      75.950 111.680  53.110  1.00  0.00            
ATOM   4802 1HD1 LEU X 295      75.660 111.440  52.090  1.00  0.00            
ATOM   4803 2HD1 LEU X 295      75.090 111.370  53.710  1.00  0.00            
ATOM   4804 3HD1 LEU X 295      76.070 112.770  53.090  1.00  0.00            
ATOM   4805  CD2 LEU X 295      77.060 109.540  53.820  1.00  0.00            
ATOM   4806 1HD2 LEU X 295      76.250 109.380  54.540  1.00  0.00            
ATOM   4807 2HD2 LEU X 295      76.840 109.050  52.860  1.00  0.00            
ATOM   4808 3HD2 LEU X 295      77.950 109.110  54.300  1.00  0.00            
ATOM   4809  C   LEU X 295      78.980 113.510  53.870  1.00  0.00            
ATOM   4810  O   LEU X 295      78.210 114.310  54.380  1.00  0.00            
ATOM   4811  N   PHE X 296      80.220 113.230  54.400  1.00  0.00            
ATOM   4812  H   PHE X 296      80.760 112.560  53.870  1.00  0.00            
ATOM   4813  CA  PHE X 296      80.840 113.730  55.610  1.00  0.00            
ATOM   4814  HA  PHE X 296      80.260 113.400  56.460  1.00  0.00            
ATOM   4815  CB  PHE X 296      82.220 113.090  55.750  1.00  0.00            
ATOM   4816  HB2 PHE X 296      81.980 112.090  56.130  1.00  0.00            
ATOM   4817  HB3 PHE X 296      82.710 113.060  54.770  1.00  0.00            
ATOM   4818  CG  PHE X 296      83.170 113.820  56.670  1.00  0.00            
ATOM   4819  CD1 PHE X 296      83.190 113.650  58.060  1.00  0.00            
ATOM   4820  HD1 PHE X 296      82.550 112.870  58.460  1.00  0.00            
ATOM   4821  CE1 PHE X 296      84.050 114.460  58.800  1.00  0.00            
ATOM   4822  HE1 PHE X 296      84.080 114.220  59.860  1.00  0.00            
ATOM   4823  CZ  PHE X 296      84.890 115.480  58.330  1.00  0.00            
ATOM   4824  HZ  PHE X 296      85.460 116.100  59.010  1.00  0.00            
ATOM   4825  CE2 PHE X 296      84.760 115.660  56.950  1.00  0.00            
ATOM   4826  HE2 PHE X 296      85.270 116.490  56.470  1.00  0.00            
ATOM   4827  CD2 PHE X 296      83.950 114.850  56.150  1.00  0.00            
ATOM   4828  HD2 PHE X 296      83.980 115.110  55.100  1.00  0.00            
ATOM   4829  C   PHE X 296      80.870 115.250  55.600  1.00  0.00            
ATOM   4830  O   PHE X 296      80.380 115.900  56.500  1.00  0.00            
ATOM   4831  N   THR X 297      81.420 115.860  54.490  1.00  0.00            
ATOM   4832  H   THR X 297      81.840 115.250  53.800  1.00  0.00            
ATOM   4833  CA  THR X 297      81.550 117.290  54.310  1.00  0.00            
ATOM   4834  HA  THR X 297      82.130 117.620  55.180  1.00  0.00            
ATOM   4835  CB  THR X 297      82.340 117.590  53.040  1.00  0.00            
ATOM   4836  HB  THR X 297      81.740 117.160  52.240  1.00  0.00            
ATOM   4837  CG2 THR X 297      82.590 119.080  52.810  1.00  0.00            
ATOM   4838 1HG2 THR X 297      81.730 119.670  53.160  1.00  0.00            
ATOM   4839 2HG2 THR X 297      83.530 119.360  53.300  1.00  0.00            
ATOM   4840 3HG2 THR X 297      82.780 119.160  51.730  1.00  0.00            
ATOM   4841  OG1 THR X 297      83.610 116.970  53.050  1.00  0.00            
ATOM   4842  HG1 THR X 297      83.430 116.040  52.910  1.00  0.00            
ATOM   4843  C   THR X 297      80.150 117.870  54.280  1.00  0.00            
ATOM   4844  O   THR X 297      79.930 118.900  54.890  1.00  0.00            
ATOM   4845  N   CYS X 298      79.110 117.230  53.630  1.00  0.00            
ATOM   4846  H   CYS X 298      79.330 116.380  53.130  1.00  0.00            
ATOM   4847  CA  CYS X 298      77.770 117.750  53.760  1.00  0.00            
ATOM   4848  HA  CYS X 298      77.800 118.810  53.500  1.00  0.00            
ATOM   4849  CB  CYS X 298      76.930 117.070  52.680  1.00  0.00            
ATOM   4850  HB2 CYS X 298      76.830 116.030  53.010  1.00  0.00            
ATOM   4851  HB3 CYS X 298      75.910 117.450  52.710  1.00  0.00            
ATOM   4852  SG  CYS X 298      77.560 117.260  50.990  1.00  0.00            
ATOM   4853  HG  CYS X 298      78.580 116.400  51.060  1.00  0.00            
ATOM   4854  C   CYS X 298      77.150 117.700  55.150  1.00  0.00            
ATOM   4855  O   CYS X 298      76.390 118.590  55.500  1.00  0.00            
ATOM   4856  N   PHE X 299      77.390 116.640  56.000  1.00  0.00            
ATOM   4857  H   PHE X 299      77.820 115.840  55.560  1.00  0.00            
ATOM   4858  CA  PHE X 299      76.980 116.640  57.390  1.00  0.00            
ATOM   4859  HA  PHE X 299      75.920 116.830  57.540  1.00  0.00            
ATOM   4860  CB  PHE X 299      77.230 115.240  57.960  1.00  0.00            
ATOM   4861  HB2 PHE X 299      78.310 115.030  57.950  1.00  0.00            
ATOM   4862  HB3 PHE X 299      77.010 115.390  59.020  1.00  0.00            
ATOM   4863  CG  PHE X 299      76.450 114.060  57.430  1.00  0.00            
ATOM   4864  CD1 PHE X 299      75.450 114.160  56.470  1.00  0.00            
ATOM   4865  HD1 PHE X 299      75.140 115.120  56.050  1.00  0.00            
ATOM   4866  CE1 PHE X 299      74.740 113.030  56.040  1.00  0.00            
ATOM   4867  HE1 PHE X 299      73.890 113.000  55.360  1.00  0.00            
ATOM   4868  CZ  PHE X 299      75.090 111.810  56.630  1.00  0.00            
ATOM   4869  HZ  PHE X 299      74.580 110.920  56.280  1.00  0.00            
ATOM   4870  CE2 PHE X 299      76.110 111.700  57.590  1.00  0.00            
ATOM   4871  HE2 PHE X 299      76.320 110.720  58.010  1.00  0.00            
ATOM   4872  CD2 PHE X 299      76.770 112.840  58.040  1.00  0.00            
ATOM   4873  HD2 PHE X 299      77.560 112.790  58.790  1.00  0.00            
ATOM   4874  C   PHE X 299      77.590 117.710  58.290  1.00  0.00            
ATOM   4875  O   PHE X 299      77.000 118.060  59.290  1.00  0.00            
ATOM   4876  N   LYS X 300      78.740 118.320  57.820  1.00  0.00            
ATOM   4877  H   LYS X 300      79.180 117.860  57.030  1.00  0.00            
ATOM   4878  CA  LYS X 300      79.440 119.350  58.550  1.00  0.00            
ATOM   4879  HA  LYS X 300      79.230 119.200  59.600  1.00  0.00            
ATOM   4880  CB  LYS X 300      80.940 119.180  58.290  1.00  0.00            
ATOM   4881  HB2 LYS X 300      81.200 118.130  58.230  1.00  0.00            
ATOM   4882  HB3 LYS X 300      81.250 119.810  57.450  1.00  0.00            
ATOM   4883  CG  LYS X 300      81.740 119.740  59.460  1.00  0.00            
ATOM   4884  HG2 LYS X 300      81.550 120.820  59.540  1.00  0.00            
ATOM   4885  HG3 LYS X 300      81.440 119.210  60.360  1.00  0.00            
ATOM   4886  CD  LYS X 300      83.240 119.640  59.220  1.00  0.00            
ATOM   4887  HD2 LYS X 300      83.550 118.590  59.160  1.00  0.00            
ATOM   4888  HD3 LYS X 300      83.480 120.070  58.250  1.00  0.00            
ATOM   4889  CE  LYS X 300      84.120 120.270  60.300  1.00  0.00            
ATOM   4890  HE2 LYS X 300      83.760 121.290  60.420  1.00  0.00            
ATOM   4891  HE3 LYS X 300      83.980 119.760  61.250  1.00  0.00            
ATOM   4892  NZ  LYS X 300      85.560 120.250  59.990  1.00  0.00            
ATOM   4893  HZ1 LYS X 300      85.860 119.420  59.500  1.00  0.00            
ATOM   4894  HZ2 LYS X 300      85.820 120.990  59.360  1.00  0.00            
ATOM   4895  HZ3 LYS X 300      86.110 120.560  60.780  1.00  0.00            
ATOM   4896  C   LYS X 300      79.050 120.750  58.080  1.00  0.00            
ATOM   4897  O   LYS X 300      79.130 121.670  58.860  1.00  0.00            
ATOM   4898  N   ARG X 301      78.540 120.890  56.810  1.00  0.00            
ATOM   4899  H   ARG X 301      78.350 120.010  56.340  1.00  0.00            
ATOM   4900  CA  ARG X 301      78.270 122.200  56.250  1.00  0.00            
ATOM   4901  HA  ARG X 301      79.010 122.890  56.660  1.00  0.00            
ATOM   4902  CB  ARG X 301      78.470 122.110  54.740  1.00  0.00            
ATOM   4903  HB2 ARG X 301      77.920 121.280  54.300  1.00  0.00            
ATOM   4904  HB3 ARG X 301      78.060 123.020  54.310  1.00  0.00            
ATOM   4905  CG  ARG X 301      79.890 122.180  54.180  1.00  0.00            
ATOM   4906  HG2 ARG X 301      80.380 123.130  54.430  1.00  0.00            
ATOM   4907  HG3 ARG X 301      80.520 121.480  54.730  1.00  0.00            
ATOM   4908  CD  ARG X 301      80.040 121.920  52.680  1.00  0.00            
ATOM   4909  HD2 ARG X 301      81.090 121.810  52.410  1.00  0.00            
ATOM   4910  HD3 ARG X 301      79.620 120.910  52.630  1.00  0.00            
ATOM   4911  NE  ARG X 301      79.390 122.930  51.840  1.00  0.00            
ATOM   4912  HE  ARG X 301      78.380 122.950  51.860  1.00  0.00            
ATOM   4913  CZ  ARG X 301      79.950 124.070  51.410  1.00  0.00            
ATOM   4914  NH1 ARG X 301      81.260 124.360  51.420  1.00  0.00            
ATOM   4915 1HH1 ARG X 301      81.890 123.610  51.640  1.00  0.00            
ATOM   4916 2HH1 ARG X 301      81.540 125.180  50.910  1.00  0.00            
ATOM   4917  NH2 ARG X 301      79.250 124.950  50.680  1.00  0.00            
ATOM   4918 1HH2 ARG X 301      78.260 124.850  50.490  1.00  0.00            
ATOM   4919 2HH2 ARG X 301      79.630 125.850  50.420  1.00  0.00            
ATOM   4920  C   ARG X 301      76.940 122.780  56.730  1.00  0.00            
ATOM   4921  O   ARG X 301      76.940 123.860  57.290  1.00  0.00            
ATOM   4922  N   ASN X 302      75.790 122.070  56.470  1.00  0.00            
ATOM   4923  H   ASN X 302      76.020 121.250  55.930  1.00  0.00            
ATOM   4924  CA  ASN X 302      74.430 122.410  56.830  1.00  0.00            
ATOM   4925  HA  ASN X 302      73.770 121.690  56.330  1.00  0.00            
ATOM   4926  CB  ASN X 302      74.290 122.340  58.350  1.00  0.00            
ATOM   4927  HB2 ASN X 302      74.770 123.250  58.690  1.00  0.00            
ATOM   4928  HB3 ASN X 302      73.260 122.340  58.700  1.00  0.00            
ATOM   4929  CG  ASN X 302      74.830 121.110  59.060  1.00  0.00            
ATOM   4930  OD1 ASN X 302      74.290 120.020  58.930  1.00  0.00            
ATOM   4931  ND2 ASN X 302      75.850 121.170  59.990  1.00  0.00            
ATOM   4932 1HD2 ASN X 302      76.260 122.030  60.330  1.00  0.00            
ATOM   4933 2HD2 ASN X 302      76.130 120.280  60.390  1.00  0.00            
ATOM   4934  C   ASN X 302      74.100 123.730  56.140  1.00  0.00            
ATOM   4935  O   ASN X 302      73.660 124.660  56.780  1.00  0.00            
ATOM   4936  N   ASP X 303      74.270 123.810  54.770  1.00  0.00            
ATOM   4937  H   ASP X 303      74.690 122.990  54.360  1.00  0.00            
ATOM   4938  CA  ASP X 303      74.090 124.960  53.910  1.00  0.00            
ATOM   4939  HA  ASP X 303      74.640 125.780  54.380  1.00  0.00            
ATOM   4940  CB  ASP X 303      74.770 124.870  52.550  1.00  0.00            
ATOM   4941  HB2 ASP X 303      74.240 124.100  52.000  1.00  0.00            
ATOM   4942  HB3 ASP X 303      74.710 125.850  52.080  1.00  0.00            
ATOM   4943  CG  ASP X 303      76.270 124.560  52.490  1.00  0.00            
ATOM   4944  OD1 ASP X 303      76.710 123.750  51.650  1.00  0.00            
ATOM   4945  OD2 ASP X 303      77.090 125.120  53.250  1.00  0.00            
ATOM   4946  C   ASP X 303      72.600 125.260  53.780  1.00  0.00            
ATOM   4947  O   ASP X 303      71.860 124.340  53.490  1.00  0.00            
ATOM   4948  N   LYS X 304      72.200 126.550  54.090  1.00  0.00            
ATOM   4949  H   LYS X 304      72.890 127.070  54.620  1.00  0.00            
ATOM   4950  CA  LYS X 304      70.870 127.110  54.050  1.00  0.00            
ATOM   4951  HA  LYS X 304      70.280 126.520  54.760  1.00  0.00            
ATOM   4952  CB  LYS X 304      70.990 128.530  54.600  1.00  0.00            
ATOM   4953  HB2 LYS X 304      71.870 129.040  54.200  1.00  0.00            
ATOM   4954  HB3 LYS X 304      70.130 129.170  54.430  1.00  0.00            
ATOM   4955  CG  LYS X 304      71.160 128.520  56.120  1.00  0.00            
ATOM   4956  HG2 LYS X 304      72.050 127.950  56.370  1.00  0.00            
ATOM   4957  HG3 LYS X 304      71.460 129.540  56.360  1.00  0.00            
ATOM   4958  CD  LYS X 304      69.990 128.070  56.990  1.00  0.00            
ATOM   4959  HD2 LYS X 304      69.050 128.250  56.470  1.00  0.00            
ATOM   4960  HD3 LYS X 304      70.050 126.990  57.110  1.00  0.00            
ATOM   4961  CE  LYS X 304      69.880 128.740  58.350  1.00  0.00            
ATOM   4962  HE2 LYS X 304      69.510 129.760  58.240  1.00  0.00            
ATOM   4963  HE3 LYS X 304      69.170 128.270  59.040  1.00  0.00            
ATOM   4964  NZ  LYS X 304      71.190 128.790  59.020  1.00  0.00            
ATOM   4965  HZ1 LYS X 304      71.100 128.950  60.020  1.00  0.00            
ATOM   4966  HZ2 LYS X 304      71.600 127.890  58.810  1.00  0.00            
ATOM   4967  HZ3 LYS X 304      71.810 129.520  58.720  1.00  0.00            
ATOM   4968  C   LYS X 304      70.250 127.130  52.660  1.00  0.00            
ATOM   4969  O   LYS X 304      69.050 127.070  52.520  1.00  0.00            
ATOM   4970  N   ARG X 305      71.180 127.250  51.640  1.00  0.00            
ATOM   4971  H   ARG X 305      72.140 127.350  51.970  1.00  0.00            
ATOM   4972  CA  ARG X 305      70.920 127.000  50.240  1.00  0.00            
ATOM   4973  HA  ARG X 305      69.960 126.500  50.110  1.00  0.00            
ATOM   4974  CB  ARG X 305      70.850 128.360  49.570  1.00  0.00            
ATOM   4975  HB2 ARG X 305      70.350 128.260  48.600  1.00  0.00            
ATOM   4976  HB3 ARG X 305      70.140 128.940  50.160  1.00  0.00            
ATOM   4977  CG  ARG X 305      72.120 129.180  49.340  1.00  0.00            
ATOM   4978  HG2 ARG X 305      72.600 129.230  50.310  1.00  0.00            
ATOM   4979  HG3 ARG X 305      72.900 128.650  48.800  1.00  0.00            
ATOM   4980  CD  ARG X 305      71.880 130.570  48.740  1.00  0.00            
ATOM   4981  HD2 ARG X 305      71.430 130.230  47.810  1.00  0.00            
ATOM   4982  HD3 ARG X 305      71.180 131.200  49.280  1.00  0.00            
ATOM   4983  NE  ARG X 305      73.120 131.330  48.580  1.00  0.00            
ATOM   4984  HE  ARG X 305      73.810 131.300  49.310  1.00  0.00            
ATOM   4985  CZ  ARG X 305      73.490 132.020  47.490  1.00  0.00            
ATOM   4986  NH1 ARG X 305      72.700 132.150  46.410  1.00  0.00            
ATOM   4987 1HH1 ARG X 305      71.760 131.780  46.380  1.00  0.00            
ATOM   4988 2HH1 ARG X 305      73.020 132.910  45.840  1.00  0.00            
ATOM   4989  NH2 ARG X 305      74.580 132.790  47.490  1.00  0.00            
ATOM   4990 1HH2 ARG X 305      75.130 132.840  48.330  1.00  0.00            
ATOM   4991 2HH2 ARG X 305      74.930 133.100  46.590  1.00  0.00            
ATOM   4992  C   ARG X 305      71.910 126.100  49.520  1.00  0.00            
ATOM   4993  O   ARG X 305      73.040 125.940  49.940  1.00  0.00            
ATOM   4994  N   GLU X 306      71.440 125.670  48.300  1.00  0.00            
ATOM   4995  H   GLU X 306      70.490 125.930  48.050  1.00  0.00            
ATOM   4996  CA  GLU X 306      72.220 124.860  47.380  1.00  0.00            
ATOM   4997  HA  GLU X 306      72.540 124.000  47.970  1.00  0.00            
ATOM   4998  CB  GLU X 306      71.290 124.320  46.300  1.00  0.00            
ATOM   4999  HB2 GLU X 306      71.860 123.670  45.630  1.00  0.00            
ATOM   5000  HB3 GLU X 306      70.370 123.900  46.710  1.00  0.00            
ATOM   5001  CG  GLU X 306      70.850 125.390  45.310  1.00  0.00            
ATOM   5002  HG2 GLU X 306      71.750 125.860  44.910  1.00  0.00            
ATOM   5003  HG3 GLU X 306      70.250 124.870  44.560  1.00  0.00            
ATOM   5004  CD  GLU X 306      69.880 126.410  45.890  1.00  0.00            
ATOM   5005  OE1 GLU X 306      68.770 126.020  46.310  1.00  0.00            
ATOM   5006  OE2 GLU X 306      70.130 127.630  46.040  1.00  0.00            
ATOM   5007  C   GLU X 306      73.550 125.450  46.930  1.00  0.00            
ATOM   5008  O   GLU X 306      73.850 126.620  47.110  1.00  0.00            
ATOM   5009  N   VAL X 307      74.470 124.550  46.420  1.00  0.00            
ATOM   5010  H   VAL X 307      74.130 123.610  46.230  1.00  0.00            
ATOM   5011  CA  VAL X 307      75.870 124.770  46.130  1.00  0.00            
ATOM   5012  HA  VAL X 307      76.090 125.830  46.180  1.00  0.00            
ATOM   5013  CB  VAL X 307      76.720 124.100  47.200  1.00  0.00            
ATOM   5014  HB  VAL X 307      76.510 124.510  48.190  1.00  0.00            
ATOM   5015  CG1 VAL X 307      76.710 122.580  47.320  1.00  0.00            
ATOM   5016 1HG1 VAL X 307      77.030 122.030  46.420  1.00  0.00            
ATOM   5017 2HG1 VAL X 307      77.290 122.270  48.190  1.00  0.00            
ATOM   5018 3HG1 VAL X 307      75.720 122.190  47.590  1.00  0.00            
ATOM   5019  CG2 VAL X 307      78.170 124.560  47.010  1.00  0.00            
ATOM   5020 1HG2 VAL X 307      78.610 124.200  46.070  1.00  0.00            
ATOM   5021 2HG2 VAL X 307      78.320 125.650  47.070  1.00  0.00            
ATOM   5022 3HG2 VAL X 307      78.800 124.160  47.810  1.00  0.00            
ATOM   5023  C   VAL X 307      76.150 124.230  44.740  1.00  0.00            
ATOM   5024  O   VAL X 307      75.700 123.180  44.330  1.00  0.00            
ATOM   5025  N   LYS X 308      76.900 125.010  43.870  1.00  0.00            
ATOM   5026  H   LYS X 308      77.220 125.910  44.220  1.00  0.00            
ATOM   5027  CA  LYS X 308      77.480 124.610  42.610  1.00  0.00            
ATOM   5028  HA  LYS X 308      76.740 124.240  41.900  1.00  0.00            
ATOM   5029  CB  LYS X 308      78.120 125.920  42.160  1.00  0.00            
ATOM   5030  HB2 LYS X 308      77.420 126.760  42.200  1.00  0.00            
ATOM   5031  HB3 LYS X 308      78.870 126.260  42.860  1.00  0.00            
ATOM   5032  CG  LYS X 308      78.610 125.880  40.720  1.00  0.00            
ATOM   5033  HG2 LYS X 308      79.260 125.030  40.490  1.00  0.00            
ATOM   5034  HG3 LYS X 308      77.800 125.830  39.990  1.00  0.00            
ATOM   5035  CD  LYS X 308      79.560 127.030  40.380  1.00  0.00            
ATOM   5036  HD2 LYS X 308      80.240 127.090  41.230  1.00  0.00            
ATOM   5037  HD3 LYS X 308      80.150 126.860  39.490  1.00  0.00            
ATOM   5038  CE  LYS X 308      78.730 128.310  40.430  1.00  0.00            
ATOM   5039  HE2 LYS X 308      77.840 128.200  39.810  1.00  0.00            
ATOM   5040  HE3 LYS X 308      78.500 128.500  41.480  1.00  0.00            
ATOM   5041  NZ  LYS X 308      79.490 129.500  40.030  1.00  0.00            
ATOM   5042  HZ1 LYS X 308      79.020 130.360  40.280  1.00  0.00            
ATOM   5043  HZ2 LYS X 308      80.360 129.480  40.540  1.00  0.00            
ATOM   5044  HZ3 LYS X 308      79.740 129.480  39.050  1.00  0.00            
ATOM   5045  C   LYS X 308      78.500 123.480  42.720  1.00  0.00            
ATOM   5046  O   LYS X 308      79.370 123.500  43.560  1.00  0.00            
ATOM   5047  N   VAL X 309      78.490 122.430  41.830  1.00  0.00            
ATOM   5048  H   VAL X 309      77.710 122.520  41.190  1.00  0.00            
ATOM   5049  CA  VAL X 309      79.350 121.260  41.920  1.00  0.00            
ATOM   5050  HA  VAL X 309      79.250 120.780  42.900  1.00  0.00            
ATOM   5051  CB  VAL X 309      78.980 120.240  40.860  1.00  0.00            
ATOM   5052  HB  VAL X 309      78.990 120.660  39.850  1.00  0.00            
ATOM   5053  CG1 VAL X 309      79.920 119.040  40.940  1.00  0.00            
ATOM   5054 1HG1 VAL X 309      79.600 118.320  40.180  1.00  0.00            
ATOM   5055 2HG1 VAL X 309      80.970 119.310  40.740  1.00  0.00            
ATOM   5056 3HG1 VAL X 309      79.760 118.580  41.920  1.00  0.00            
ATOM   5057  CG2 VAL X 309      77.550 119.720  41.050  1.00  0.00            
ATOM   5058 1HG2 VAL X 309      77.560 119.080  41.940  1.00  0.00            
ATOM   5059 2HG2 VAL X 309      76.830 120.550  41.050  1.00  0.00            
ATOM   5060 3HG2 VAL X 309      77.230 119.090  40.210  1.00  0.00            
ATOM   5061  C   VAL X 309      80.830 121.620  41.930  1.00  0.00            
ATOM   5062  O   VAL X 309      81.550 121.040  42.720  1.00  0.00
[truncated: 1,637,675 more chars]
